# Supplementary material for: Respiratory extracellular vesicle isolation optimization through proteomic profiling of equine samples and identification of candidates for cell-of-origin studies
Source: PLoS One. 2025 Jan 24;20(1):e0315743. doi: 10.1371/journal.pone.0315743 (PMC11760557; doi:10.1371/journal.pone.0315743)
Supplement: S2 File — (XLSX) [file pone.0315743.s002.xlsx]

## Sheet: Table S1
Table S1. Clinical parameters used to assess the weighted clinical score (range 0 to 23) of the horses, based on Frippiat et al. 2023, DOI: 10.3390/ani13152485
Descriptor	Observation	Score
Rapiratory rate (breaths/min)	<16	0
	16-20	1
	21-25	2
	26-30	3
	>30	4
Nasal discharge	None	0
	Serious	1
	Mucous	2
	Mucopurulent	3
Nasal flaring	None	0
	Present	1
Abdominal lift	None	0
	Mild movement of abdomen and/or thorax and/or anus	1
	Pronounced movement of abdomen and/or thorax and/or anus	3
Tracheal sounds	Normal (tubular sound)	0
	Increase in intensity	1
	Mucus movement	3
Bronchial tones	Normal	0
	Abnormal	2
Crackles	None	0
	Present	2
Wheezes	None	0
	Present	2
Cough	None	0
	Inducible by moderate pressure signal on larynx	1
	Intermittent	2
	Paroxysmal	3

## Sheet: Table S2
Table S2. Cell differentials and demographics for horse bronchoalveolar lavage samples.
Original Horse ID	Cleaned Manuscript Horse ID	Horse Age	Horse Sex	Clinical Score	Nucleated Cell Count (cells/µL)	% Macrophage	% Lymphocyte	% Neutrophil	% Eosinophil	% Basophil	% Mast Cell	% Plasma Cell
001v1	1	18	Female	0	199	51	35	5	3.4	0	5.6	0
004v1	2	14	Castrated Male	2	523	27	22.6	48.4	0.6	0	1.4	0
005v1	3	21	Female	1	218	57	31	2	2	0	8	0

## Sheet: Table S3
Table S3. Summary statistics for particle (EV) sizes and counts across isolation methods. Total particles represent the yield from 20 mL unconcentrated BALF. Mean ± standard deviation are shown. S35 = size exclusion with Izon 35 nm column, S70 = size exclusion with Izon 70 nm column,
Method	Total Particles	10% Diameter (nm)	50% (Median) Diameter (nm)	90% Diameter (nm)	Mean Diameter (nm)
S35	1.22e+12 ± 1.45e+12	90 ± 6.6	145 ± 13.8	249 ± 27.5	164 ± 14.9
S70	1.01e+12 ± 1.58e+12	91 ± 7.1	150 ± 11.5	279 ± 27.3	173 ± 13.6
MC	3.06e+11 ± 4.97e+11	95 ± 7.3	145 ± 12.6	247 ± 9.4	164 ± 11.5
UC	1.08e+11 ± 1.55e+11	93 ± 5.5	150 ± 12.9	237 ± 24.9	164 ± 8.8

## Sheet: Table S4
Table S4. Full proteomic dataset representing all measured features. S35 = size exclusion with Izon 35 nm column, S70 = size exclusion with Izon 70 nm column, MC = microcentrifuge, UC = ultracentrifuge.
Accession	Description	Protein	Human_Exocarta	Human_Vescarta	Coverage_Percent	Number_Unique_Peptides	Molecular_Weight_kDa	Present_AllSamps	Passed_DetFilter	H1_S35	H2_S35	H3_S35	H1_S70	H2_S70	H3_S70	H1_MC	H2_MC	H3_MC	H1_UC	H2_UC	H3_UC
P62327	Thymosin beta-4 OS=Equus caballus OX=9796 GN=TMSB4 PE=1 SV=2	TMSB4	FALSE	FALSE	89	5	5.1	No	Yes	5105330	5693490	11220000		12534600	9533090	5212980	16369700	21806500			7776980
F6S769	Guanine nucleotide-binding protein subunit gamma OS=Equus caballus OX=9796 GN=GNG10 PE=3 SV=2	GNG10	TRUE	TRUE	35	3	7.3	No	Yes	6391200	853606	6906450	2859500	6427440	7469730
A0A5F5PVG0	GNAS complex locus OS=Equus caballus OX=9796 PE=4 SV=2	4 SV	FALSE	FALSE	36	1	8.3	No	No					1441360
F7DVQ8	Trefoil factor 3 OS=Equus caballus OX=9796 GN=TFF3 PE=1 SV=1	TFF3	FALSE	TRUE	43	4	8.8	No	Yes	6695470	27585500	3274900	4701030		3744100	8946200	20672100		82392000	90511600	45404600
A0A9L0R4P3	Apolipoprotein A-II OS=Equus caballus OX=9796 GN=APOA2 PE=1 SV=1	APOA2	TRUE	TRUE	86	13	9.5	No	Yes	6293430000	8293570000	1431170000	6916210000	7998710000	215358000	342524000	124835000		99768700	14085300	3624300
A0A3Q2GVS1	Serine peptidase inhibitor Kazal type 9 OS=Equus caballus OX=9796 GN=SPINK9 PE=4 SV=1	SPINK9	FALSE	FALSE	59	6	9.7	No	No								3138870
F6ZSQ2	Uteroglobin OS=Equus caballus OX=9796 GN=SCGB1A1 PE=3 SV=2	SCGB1A1	FALSE	TRUE	37	12	10.1	Yes	Yes	7377060000	1040260000	1834020000	13352600000	1572020000	9017010000	2309640000	1720160000	2993570000	933678000	456448000	5161540000
A0A3Q2I2H1	Ig-like domain-containing protein OS=Equus caballus OX=9796 PE=1 SV=1	1 SV	FALSE	FALSE	38	3	10.6	No	No		4747900		2606760	4323730		6585490	22211700		118246000	331793000
F6PI70	Ig-like domain-containing protein OS=Equus caballus OX=9796 PE=4 SV=2	4 SV	FALSE	FALSE	20	1	10.8	No	No	1229060		2815550			2642960	1251080			1188550
F6ZD18	C-C motif chemokine OS=Equus caballus OX=9796 GN=CCL26 PE=3 SV=3	CCL26	FALSE	TRUE	29	2	10.8	No	No	1859350
A0A3Q2L4D7	Ig-like domain-containing protein OS=Equus caballus OX=9796 PE=4 SV=1	4 SV	FALSE	FALSE	17	2	10.9	No	No								1791370		5542920
A0A3Q2H306	Ig-like domain-containing protein OS=Equus caballus OX=9796 PE=1 SV=1	1 SV	FALSE	FALSE	26	3	11.2	No	No								12274700			8729120	48960400
A0A3Q2GTT0	Ig-like domain-containing protein OS=Equus caballus OX=9796 PE=1 SV=1	1 SV	FALSE	FALSE	71	4	11.6	No	No	7352770			12060000		14623000	3839520		1132730	3389420
F7AMI1	Ig-like domain-containing protein OS=Equus caballus OX=9796 PE=4 SV=2	4 SV	FALSE	FALSE	10	2	11.6	No	No								839289		8252300	27962800
F7BND9	Protein S100 OS=Equus caballus OX=9796 GN=S100A11 PE=1 SV=3	S100A11	TRUE	TRUE	31	5	11.7	No	Yes	16557600	15976900	61301000	13607500	37113300	7855420	2731420	7367300	85944500	524995		12996900
O97508	Thioredoxin OS=Equus caballus OX=9796 GN=TXN PE=3 SV=3	TXN	TRUE	TRUE	57	7	11.7	No	Yes			3166520	1444970	10395100	4467040		3496750	2271510	4262420		4050460
F6UF75	Protein S100 OS=Equus caballus OX=9796 GN=S100A4 PE=1 SV=1	S100A4	TRUE	TRUE	28	3	11.8	No	Yes	5310490		2230220	3123830						558744
A0A3Q2H485	Kazal-like domain-containing protein OS=Equus caballus OX=9796 GN=LOC106781592 PE=4 SV=2	LOC106781592	FALSE	FALSE	60	6	11.9	No	Yes	1666670				2220420		5742700	4830480		1766430
P19857	Serum amyloid A protein OS=Equus caballus OX=9796 GN=SAA1 PE=1 SV=2	SAA1	TRUE	TRUE	54	1	12.3	No	No					3209670
A0A3Q2I0V8	Apolipoprotein C-III OS=Equus caballus OX=9796 GN=APOC3 PE=3 SV=2	APOC3	TRUE	TRUE	50	10	12.6	No	Yes	766960000	388320000	53652800	606310000	839322000	31325900	19993400	17376400	1299700	19077600
A0A9L0R590	Glyceraldehyde 3-phosphate dehydrogenase catalytic domain-containing protein OS=Equus caballus OX=9796 PE=3 SV=1	3 SV	FALSE	FALSE	76	1	12.6	No	No		7853660										5148410
F6Z230	Protein S100 OS=Equus caballus OX=9796 GN=S100A12 PE=1 SV=2	S100A12	TRUE	TRUE	70	6	12.9	No	Yes	722908	140973000			63614700		248384	47353500		5256260	2443560	70755900
A0A3Q2HIK4	Ig-like domain-containing protein OS=Equus caballus OX=9796 PE=4 SV=2	4 SV	FALSE	FALSE	18	2	13.1	No	No										494317
P30441	Beta-2-microglobulin OS=Equus caballus OX=9796 GN=B2M PE=1 SV=1	B2M	TRUE	TRUE	22	4	13.4	No	Yes		4785340				9731170	1083480	26043100	213767000	21282800	25734800
Q9BYR9	SWISS-PROT:Q9BYR9 Tax_Id=9606 Gene_Symbol=KRTAP2-4;LOC644350;LOC728934;KAP2.1B;LOC730755;LOC728285 Keratin-associated protein 2-4	KRTAP2-4_HUM	FALSE	FALSE	9	2	13.5	No	No								1189680
A0A3Q2HGF3	Programmed cell death 6 OS=Equus caballus OX=9796 GN=PDCD6 PE=1 SV=2	PDCD6	TRUE	TRUE	14	2	13.8	No	No		3291340	4549650		1235980	4621360	594995	469327
A0A9L0RF83	Histone H2B OS=Equus caballus OX=9796 GN=H2BC26 PE=3 SV=1	H2BC26	FALSE	FALSE	57	3	13.9	No	Yes		5147220	8821940			3042250
A0A3Q2H2S0	GLI pathosis related 2 OS=Equus caballus OX=9796 GN=GLIPR2 PE=4 SV=2	GLIPR2	TRUE	TRUE	68	10	14.2	No	Yes	30065100	7025230	26570000	23759500	47866500	30674100	254947
F6Z563	S100 calcium binding protein P OS=Equus caballus OX=9796 GN=S100P PE=1 SV=4	S100P	TRUE	TRUE	32	4	14.2	No	Yes	3532470	9136140	1375070		4021360		1477300	545344
F6WFI8	Histone H2B OS=Equus caballus OX=9796 GN=H3C5 PE=3 SV=2	H3C5	FALSE	FALSE	67	5	14.3	No	Yes	3230920	283751000	35003300	1966680	91997300	34871600		8353010				56493800
A0A5F5PLN4	Ribosomal protein S5 OS=Equus caballus OX=9796 GN=RPS5 PE=1 SV=2	RPS5	TRUE	TRUE	36	4	14.3	No	No			2729400			1064550
A0A5F5PY84	Ig-like domain-containing protein OS=Equus caballus OX=9796 PE=4 SV=2	4 SV	FALSE	FALSE	13	1	14.4	No	No										3069940
F6ZK72	Ig-like domain-containing protein OS=Equus caballus OX=9796 PE=1 SV=4	1 SV	FALSE	FALSE	29	2	14.4	No	No	21251600			7096330	2528360		3111480
A0A9L0TM00	Ig-like domain-containing protein OS=Equus caballus OX=9796 PE=1 SV=1	1 SV	FALSE	FALSE	56	4	14.6	No	No	331724000	3985610000	1978150000	902925000	3045900000	3132700000	2407020000	6269340000	6678900000	5946860000	17158300000	13182900000
A0A9L0RKE5	Ig-like domain-containing protein OS=Equus caballus OX=9796 PE=1 SV=1	1 SV	FALSE	FALSE	51	1	14.7	No	No								625444	5128080		5245170
A0A3Q2H7F5	Ig-like domain-containing protein OS=Equus caballus OX=9796 PE=4 SV=2	4 SV	FALSE	FALSE	22	2	14.9	No	No							1282140			3131710
A0A5F5PY53	Fatty acid binding protein 5 OS=Equus caballus OX=9796 GN=FABP5 PE=1 SV=2	FABP5	TRUE	TRUE	61	5	15.1	No	Yes	4937420		686764			2873660	3807160		14682300
P01958	Hemoglobin subunit alpha OS=Equus caballus OX=9796 GN=HBA PE=1 SV=2	HBA	TRUE	TRUE	73	3	15.2	No	Yes	1300000		827301000	11868800	5602430	25995800	27497300	86932400	638676000	26900100	48840000	417641000
A0A3Q2I5T2	Cystatin C OS=Equus caballus OX=9796 GN=CST3 PE=4 SV=1	CST3	TRUE	TRUE	65	8	15.2	No	Yes							9655090	3207370	4965080	8724200		66025100
A0A3Q2I7K7	Hemoglobin, alpha 2 OS=Equus caballus OX=9796 GN=HBA2 PE=1 SV=1	HBA2	TRUE	TRUE	62	1	15.4	No	No			353584000	2255400		158539000	6976560			3880640		10510500
A0A3Q2L9S0	Ig-like domain-containing protein OS=Equus caballus OX=9796 PE=4 SV=1	4 SV	FALSE	FALSE	6	2	15.4	No	No	7474030		35617200			14378400
A0A3Q2HUU3	Histone H2A OS=Equus caballus OX=9796 GN=H2AC5 PE=3 SV=2	H2AC5	FALSE	FALSE	32	2	15.5	No	No		1527060						1255420
A0A3Q2LJM7	Ig-like domain-containing protein OS=Equus caballus OX=9796 PE=1 SV=2	1 SV	FALSE	FALSE	36	7	15.9	No	No	91731200	38034200	15594600	29997000	57994300	29376600	280947000	1213170000	519649000	1982640000	101325000
F6UL68	Transthyretin OS=Equus caballus OX=9796 GN=TTR PE=1 SV=3	TTR	TRUE	TRUE	54	5	15.9	No	Yes	865609			599247				11132000		11399400		167101000
P02062	Hemoglobin subunit beta OS=Equus caballus OX=9796 GN=HBB PE=1 SV=1	HBB	TRUE	TRUE	86	13	16	Yes	Yes	4492670	339443	692802000	4350350	1089780	109216000	13720700	17483500	387531000	17649200	8915540	57951300
P00443	Superoxide dismutase [Cu-Zn] OS=Equus caballus OX=9796 GN=SOD1 PE=1 SV=2	SOD1	TRUE	TRUE	83	13	16.1	No	Yes	3277130		4527110	2258890		12354700	6722330	18424400	168140000	3673250
A0A9L0RP68	Galectin OS=Equus caballus OX=9796 GN=LGALS1 PE=1 SV=1	LGALS1	TRUE	TRUE	36	3	16.2	No	No	3272150
F6YEV8	BAF nuclear assembly factor 1 OS=Equus caballus OX=9796 GN=BANF1 PE=4 SV=2	BANF1	TRUE	TRUE	28	3	16.3	No	Yes	2201490		1860940
A0A9L0RTX8	Ribosomal protein S16 OS=Equus caballus OX=9796 GN=RPS16 PE=1 SV=1	RPS16	TRUE	TRUE	23	3	16.4	No	No			3883030
A0A9L0TH67	Large ribosomal subunit protein uL15 OS=Equus caballus OX=9796 GN=RPL27A PE=1 SV=1	RPL27A	TRUE	TRUE	9	2	16.6	No	No		1130420	1388420		833636
F7CU94	Lysozyme OS=Equus caballus OX=9796 GN=LYZ PE=1 SV=1	LYZ	TRUE	TRUE	57	11	16.7	No	Yes		2213480			2469840		2837380	26589700		447434
A0A5F5Q298	Calmodulin 3 OS=Equus caballus OX=9796 GN=CALM3 PE=4 SV=1	CALM3	TRUE	TRUE	47	7	16.7	No	Yes	3821410	23654200	33504600	7673980	44507800	16627900	1009520	7585270	1903870	1402950
F6SJ41	Profilin OS=Equus caballus OX=9796 GN=PFN2 PE=1 SV=3	PFN2	TRUE	TRUE	14	2	16.9	No	No	1404560	1671670		649714		2388910
W0UVF5	Ribonuclease A B1 OS=Equus caballus OX=9796 GN=RNASE4 PE=3 SV=1	RNASE4	TRUE	TRUE	49	6	17	No	Yes				731450			2725580	1270470	5212310	1626820		1233200
A0A3Q2HM99	WAP domain-containing protein OS=Equus caballus OX=9796 GN=LOC102148710 PE=4 SV=2	LOC102148710	FALSE	FALSE	42	5	17.2	No	Yes		498302	507631				3144930	2517250	11704400			5002700
A0A3Q2GW90	Ig-like domain-containing protein OS=Equus caballus OX=9796 PE=4 SV=2	4 SV	FALSE	FALSE	33	3	17.2	No	No	11635500	4067700	27386100	15960200	4447740	17728200
F6UU57	Histone H2A/H2B/H3 domain-containing protein OS=Equus caballus OX=9796 PE=3 SV=3	3 SV	FALSE	FALSE	26	7	17.8	No	No	32135600	354505000	207282000	10895100	120819000	118774000		16852300				41208100
F6X6A6	Peptidyl-prolyl cis-trans isomerase OS=Equus caballus OX=9796 GN=PPIA PE=1 SV=2	PPIA	TRUE	TRUE	63	11	17.9	No	Yes	20218900	573536	20202700	4767260	25764400	31198000	9105320	8121600		375930
F6WJI6	Ig-like domain-containing protein OS=Equus caballus OX=9796 PE=4 SV=4	4 SV	FALSE	FALSE	12	1	17.9	No	No							2051980			4755240
A0A9L0R052	Ig-like domain-containing protein OS=Equus caballus OX=9796 PE=4 SV=1	4 SV	FALSE	FALSE	10	1	17.9	No	No										1018620
F7DU34	Ribosomal protein S11 OS=Equus caballus OX=9796 GN=RPS11 PE=1 SV=4	RPS11	TRUE	TRUE	28	4	17.9	No	Yes	974984		6511300		3284950
A0A5F5Q4U9	Ribosomal protein L18 OS=Equus caballus OX=9796 GN=RPL18 PE=1 SV=1	RPL18	TRUE	TRUE	21	4	18	No	Yes	1376250	1504840	6982670	468306	1803210	1365940
A0A3Q2I744	Ig-like domain-containing protein OS=Equus caballus OX=9796 PE=1 SV=2	1 SV	FALSE	FALSE	29	2	18.2	No	No	46556400			2026890			176180000	48691900	987495	1230380000	14513300
A0A3Q2HY39	Ig-like domain-containing protein OS=Equus caballus OX=9796 PE=4 SV=1	4 SV	FALSE	FALSE	25	1	18.3	No	No							7169140			22170300
A0A5F5PJN1	Serum amyloid A protein OS=Equus caballus OX=9796 GN=SAA PE=3 SV=2	SAA	FALSE	FALSE	36	1	18.4	No	No		14101500			18299900
A0A9L0TEJ9	Synuclein gamma OS=Equus caballus OX=9796 GN=SNCG PE=4 SV=1	SNCG	TRUE	TRUE	13	2	18.5	No	No	495103		750405
A0A9L0QYB5	Lymphocyte antigen 6 family member G6C OS=Equus caballus OX=9796 GN=LY6G6C PE=4 SV=1	LY6G6C	FALSE	TRUE	37	9	18.6	No	Yes	1083950000	128621000	719566000	849025000	81067700	603231000	30265500	8777670		21198200		14855400
A0A9L0T8T8	Ig-like domain-containing protein OS=Equus caballus OX=9796 PE=4 SV=1	4 SV	FALSE	FALSE	10	1	18.6	No	No					9789340		760867	1701430		2071920
F7CIW5	NPC intracellular cholesterol transporter 2 OS=Equus caballus OX=9796 GN=NPC2 PE=1 SV=3	NPC2	FALSE	TRUE	45	11	18.7	No	Yes		1638930	2093090	251213	4619320		42637200	128200000	750142000	10544600		122260000
A0A9L0SQW2	Aldehyde dehydrogenase 3 family member B1 OS=Equus caballus OX=9796 GN=ALDH3B1 PE=3 SV=1	ALDH3B1	TRUE	TRUE	59	1	18.9	No	No	4767540	28246300	29247200		71005000	42371200
F7CMU1	Tubulin polymerization promoting protein family member 3 OS=Equus caballus OX=9796 GN=TPPP3 PE=1 SV=2	TPPP3	FALSE	TRUE	45	9	18.9	No	Yes	4130490	59639100			121730000	6411440	2745290		16487100			4780830
A0A5F5PZ33	Immunoglobulin V-set domain-containing protein OS=Equus caballus OX=9796 PE=4 SV=2	4 SV	FALSE	FALSE	12	2	19	No	No		18668800					40322000	128286000	194009000	65639200	414099000	480052000
A0A5F5Q070	Cytochrome b5 type A OS=Equus caballus OX=9796 GN=CYB5A PE=1 SV=2	CYB5A	TRUE	TRUE	12	2	19	No	No			27975500	1234930		24422300
A0A9L0R0D7	Destrin, actin depolymerizing factor OS=Equus caballus OX=9796 GN=DSTN PE=1 SV=1	DSTN	TRUE	TRUE	21	2	19.1	No	No	1072220	2597970	8001100	3164250	9738320	15551300
F7B4C0	Mal, T cell differentiation protein 2 OS=Equus caballus OX=9796 GN=MAL2 PE=4 SV=2	MAL2	TRUE	TRUE	19	2	19.1	No	No	3104340	4770560	36250200		17179300	55604500
F6Z4A7	Ig-like domain-containing protein OS=Equus caballus OX=9796 PE=4 SV=4	4 SV	FALSE	FALSE	26	2	19.4	No	No	2678920	61327000		21429100			94913000	116547000	233450000	283919000	407618000	277214000
A0A9L0S078	High affinity immunoglobulin epsilon receptor subunit gamma OS=Equus caballus OX=9796 GN=FCER1G PE=3 SV=1	FCER1G	TRUE	TRUE	20	4	19.4	No	Yes	10899800		5459810		1761650	3152510	884902
F6RHD5	Adenine phosphoribosyltransferase OS=Equus caballus OX=9796 GN=APRT PE=1 SV=3	APRT	TRUE	TRUE	18	2	19.4	No	No	1477950
F6RP73	Uncharacterized protein OS=Equus caballus OX=9796 GN=LOC100064703 PE=1 SV=3	LOC100064703	FALSE	FALSE	16	3	19.8	No	Yes	3112530	13609600		434467	13871900
P02791	Ferritin light chain OS=Equus caballus OX=9796 GN=FTL PE=1 SV=4	FTL	TRUE	TRUE	57	8	20	No	Yes										28195700	39260600	1372210000
F6ZL17	Serum amyloid A protein OS=Equus caballus OX=9796 GN=LOC100056747 PE=3 SV=3	LOC100056747	FALSE	FALSE	30	3	20.4	No	Yes	2018440	22452300		1613830	32185200
A0A3Q2I008	Ras-related protein Rap-2 OS=Equus caballus OX=9796 GN=RAP2B PE=3 SV=1	RAP2B	TRUE	TRUE	14	2	20.5	No	No	374941		4572160
A0A5F5PF18	small monomeric GTPase OS=Equus caballus OX=9796 GN=RAP1B PE=2 SV=2	RAP1B	TRUE	TRUE	41	1	20.8	No	No	59188800	29016600	64385200		86725900	45638900	965858
F6QXW2	Phosphatidylethanolamine binding protein 1 OS=Equus caballus OX=9796 GN=PEBP1 PE=1 SV=3	PEBP1	TRUE	TRUE	48	7	20.9	No	Yes					3679200	7835610	2763870	1155840
A0A3Q2GTN6	Heat shock protein beta-1 OS=Equus caballus OX=9796 GN=HSPB1 PE=1 SV=2	HSPB1	TRUE	TRUE	44	6	21	No	Yes	29204400	8056140	46794400	4463120	11744800	35438400	485843	771934		2771550		6716080
A0A9L0SSB9	small monomeric GTPase OS=Equus caballus OX=9796 GN=LOC100049912 PE=4 SV=1	LOC100049912	FALSE	FALSE	41	1	21	No	No			9392050		6022490
A0A9L0RSJ9	Histone H4 OS=Equus caballus OX=9796 PE=1 SV=1	1 SV	FALSE	FALSE	32	11	21.1	No	No	47270000	393979000	187800000	7323110	63492900	125743000	607812	32792800		2320680	24258600	31426400
Q8MIP0	Ferritin heavy chain OS=Equus caballus OX=9796 GN=FTH1 PE=2 SV=3	FTH1	TRUE	TRUE	74	11	21.3	No	Yes		1402320					2430150		5278010	81017600	70474600	3283420000
A0A5F5PFW9	KRAS proto-onco, GTPase OS=Equus caballus OX=9796 GN=KRAS PE=4 SV=1	KRAS	TRUE	TRUE	21	2	21.4	No	No		13816900	13828800	2743270	20991300	17970000
F6X0L9	RAS related OS=Equus caballus OX=9796 GN=RRAS PE=1 SV=3	RRAS	TRUE	TRUE	9	1	21.4	No	No			8150010		6978060	14584200
A0A9L0TMI2	NRAS proto-onco, GTPase OS=Equus caballus OX=9796 GN=NRAS PE=4 SV=1	NRAS	TRUE	TRUE	15	1	21.5	No	No					359748
A0A9L0TRS1	RAB31, member RAS onco family OS=Equus caballus OX=9796 GN=RAB31 PE=4 SV=1	RAB31	TRUE	TRUE	13	2	21.5	No	No		1107770	3355050			3815260
F6YWC0	Sushi domain-containing protein OS=Equus caballus OX=9796 GN=LOC106783161 PE=4 SV=3	LOC106783161	FALSE	FALSE	64	12	21.6	Yes	Yes	239681000	50838000	501253000	61466200	15334600	22408100	28521600	8917780	9024340	9726080	17042600	22047600
F7DXG8	Cofilin 1 OS=Equus caballus OX=9796 GN=CFL1 PE=1 SV=2	CFL1	TRUE	TRUE	71	10	21.6	No	Yes	11235500	13577600	24986000	10619600	27083500	10371300			736869
Q95182	Major allergen Equ c 1 OS=Equus caballus OX=9796 PE=1 SV=1	1 SV	FALSE	FALSE	24	3	21.7	No	No												12124700
F6QB61	Peptidoglycan-recognition protein OS=Equus caballus OX=9796 GN=LOC100071074 PE=3 SV=1	LOC100071074	FALSE	FALSE	12	2	21.7	No	No			1709690		3033740			4327090
F7DW15	40S ribosomal protein S8 OS=Equus caballus OX=9796 GN=RPS8 PE=1 SV=4	RPS8	TRUE	TRUE	36	5	21.8	No	Yes	1462340		2082720			591179
A0A9L0R2T0	Uteroglobin OS=Equus caballus OX=9796 PE=3 SV=1	3 SV	FALSE	FALSE	26	8	22	No	No	6606520000	460146000	8255390000	4005110000	632391000	3443380000	1737050000	379920000	4129830000	120163000	136111000	1393000000
F6UJ33	Profilin OS=Equus caballus OX=9796 GN=PFN1 PE=1 SV=3	PFN1	TRUE	TRUE	33	6	22	No	Yes	7873680	1979600	8856110	5254630	4646380	7365160	1143880	3165670	9625680
A0A9L0RZZ5	RAB5A, member RAS onco family OS=Equus caballus OX=9796 GN=RAB5A PE=4 SV=1	RAB5A	TRUE	TRUE	31	3	22	No	No	1423090					1110470
F6S6J4	Peroxiredoxin-1 OS=Equus caballus OX=9796 GN=PRDX1 PE=1 SV=1	PRDX1	TRUE	TRUE	73	14	22.1	Yes	Yes	43157700	37779100	82855900	22841000	86605300	117830000	9321440	6005960	25716700	13383200	2414100	20477700
A0A9L0RKV5	Charged multivesicular body protein 1B OS=Equus caballus OX=9796 GN=CHMP1B PE=3 SV=1	CHMP1B	TRUE	TRUE	23	4	22.1	No	Yes	1129090	9679010	24029100	5870650	21332400	43800300
F6V7X6	Ras homolog family member B OS=Equus caballus OX=9796 GN=RHOB PE=4 SV=1	RHOB	TRUE	TRUE	16	3	22.1	No	Yes			6771960		3438810	8852610
A0A9L0SQR9	Vitelline membrane outer layer 1 homolog OS=Equus caballus OX=9796 GN=VMO1 PE=4 SV=1	VMO1	TRUE	TRUE	40	6	22.3	No	Yes	9378890	11564600	40645300	17218300	14444000	48543600	65040400	13423000	94795300	10811200		1293580
F7ANY5	Ig-like domain-containing protein OS=Equus caballus OX=9796 PE=4 SV=2	4 SV	FALSE	FALSE	33	1	22.4	No	No			1342400
F6W1S0	Resistin OS=Equus caballus OX=9796 GN=RETN PE=3 SV=3	RETN	TRUE	TRUE	24	4	22.5	No	Yes	1186460	63387100	4739360		46623600	5159400		1230940		1658270	94212200	124685000
A0A9L0TN11	Charged multivesicular body protein 1B OS=Equus caballus OX=9796 GN=LOC100071734 PE=3 SV=1	LOC100071734	FALSE	FALSE	16	1	22.5	No	No			712908
A0A9L0TJ45	Thy-1 cell surface antigen OS=Equus caballus OX=9796 GN=THY1 PE=1 SV=1	THY1	TRUE	TRUE	29	6	22.5	No	Yes	6862220	4536210			16358200			1121640
A0A5F5Q1R1	Glutathione peroxidase OS=Equus caballus OX=9796 GN=GPX2 PE=1 SV=2	GPX2	TRUE	TRUE	30	5	22.5	No	Yes		4524570	969546		11531700						1152700
A0A9L0TJT0	Bone marrow stromal cell antigen 2 OS=Equus caballus OX=9796 GN=BST2 PE=4 SV=1	BST2	TRUE	TRUE	16	4	22.5	No	Yes	1613010		815322		737155
F6ZBC3	Transgelin OS=Equus caballus OX=9796 GN=TAGLN3 PE=3 SV=1	TAGLN3	TRUE	TRUE	14	1	22.5	No	No									3850500
F6YGW2	BCL2 associated X, apoptosis regulator OS=Equus caballus OX=9796 GN=BAX PE=3 SV=3	BAX	TRUE	TRUE	13	2	22.6	No	No	1069040		4781450		442920	1312300
A0A9L0TBV7	RAB11A, member RAS onco family OS=Equus caballus OX=9796 GN=RAB11A PE=1 SV=1	RAB11A	TRUE	TRUE	33	1	22.8	No	No				3888370	9689460	9065750
F6WL01	Proteasome subunit beta OS=Equus caballus OX=9796 GN=PSMB2 PE=1 SV=1	PSMB2	TRUE	TRUE	44	7	22.8	No	Yes	2377440			762668						2192900		8891360
A0A9L0RCS2	Proteasome subunit beta OS=Equus caballus OX=9796 GN=PSMB3 PE=1 SV=1	PSMB3	TRUE	TRUE	43	7	22.9	No	No	1630140									2130870
F6YG16	Low density lipoprotein receptor class A domain containing 1 OS=Equus caballus OX=9796 GN=LDLRAD1 PE=4 SV=3	LDLRAD1	FALSE	FALSE	9	2	22.9	No	No		5387460			4209640
A0A9L0RS75	Lipocalin/cytosolic fatty-acid binding domain-containing protein OS=Equus caballus OX=9796 GN=LOC100050034 PE=1 SV=1	LOC100050034	FALSE	FALSE	15	2	23.1	No	No								2980370
A0A9L0RYF4	EF-hand domain-containing protein OS=Equus caballus OX=9796 GN=CAPS PE=4 SV=1	CAPS	TRUE	TRUE	55	16	23.2	No	Yes	19972300	88405200	33634300	14737300	222631000	46374900	31823000	16704100	191847000	2441450		46364100
A0A9L0S5K9	Cystatin domain-containing protein OS=Equus caballus OX=9796 GN=LOC100050760 PE=1 SV=1	LOC100050760	FALSE	FALSE	15	3	23.3	No	Yes		875066						1629160	5071160
A0A3Q2GVY9	Proteasome subunit beta OS=Equus caballus OX=9796 GN=PSMB9 PE=1 SV=1	PSMB9	TRUE	TRUE	16	3	23.3	No	Yes										1328390		25740400
A0A9L0SM87	Cysteine and glycine rich protein 1 OS=Equus caballus OX=9796 GN=CSRP1 PE=1 SV=1	CSRP1	TRUE	TRUE	15	2	23.3	No	No		628698	4178910		1578990	1397900
A0A9L0S861	Glutathione S-transferase OS=Equus caballus OX=9796 GN=LOC100059533 PE=1 SV=1	LOC100059533	FALSE	FALSE	65	2	23.4	No	No	36752100	68688900	199027000	36531600	147856000	136241000	9340070	11455000	163535000	6140000	593230	15384400
A0A9L0T2W0	RAS related 2 OS=Equus caballus OX=9796 GN=RRAS2 PE=1 SV=1	RRAS2	TRUE	TRUE	11	1	23.4	No	No						2446900
A0A9L0RPC4	Glutathione S-transferase OS=Equus caballus OX=9796 GN=LOC100059533 PE=1 SV=1	LOC100059533	FALSE	FALSE	52	1	23.5	No	No						560592
F6Z0A9	Rac family small GTPase 1 OS=Equus caballus OX=9796 GN=RAC1 PE=1 SV=3	RAC1	TRUE	TRUE	42	9	23.5	No	Yes	71105000	77098000	105947000	28838700	155454000	86908500	717381	828094
A0A3Q2KRL5	RAB1A, member RAS onco family OS=Equus caballus OX=9796 GN=RAB1A PE=1 SV=3	RAB1A	TRUE	TRUE	41	2	23.5	No	No	3592170
K9K4B2	RAB8B, member RAS onco family OS=Equus caballus OX=9796 GN=RAB8B PE=1 SV=1	RAB8B	TRUE	TRUE	37	3	23.6	No	Yes	8011180	5594360	27767000	12488500	7019200	18938500
A0A5F5PF14	Brain abundant membrane attached signal protein 1 OS=Equus caballus OX=9796 GN=BASP1 PE=1 SV=2	BASP1	TRUE	TRUE	27	3	23.6	No	Yes		16620100		914063	25170000	4957460	834283	1510370
A0A5F5PSN9	Ig-like domain-containing protein OS=Equus caballus OX=9796 PE=4 SV=2	4 SV	FALSE	FALSE	9	1	23.7	No	No	3970900	21849400	15318100	23551700	11918400	14612000	73778200	68128800	24668000	170086000	203970000
A0A5F5PFM7	Ig-like domain-containing protein OS=Equus caballus OX=9796 PE=4 SV=2	4 SV	FALSE	FALSE	9	2	23.7	No	No	1837990		2341360	3406640	737527	3864370	42348900	18238600		46869200
A0A5F5PTR6	Ig-like domain-containing protein OS=Equus caballus OX=9796 PE=4 SV=2	4 SV	FALSE	FALSE	9	2	23.8	No	No	195000000	367923000	150647000	270898000		215296000	846024000	1101500000	1032130000	1844130000	4021390000	2924060000
A0A3Q2IEQ4	Sorcin OS=Equus caballus OX=9796 GN=SRI PE=1 SV=1	SRI	TRUE	TRUE	15	3	23.8	No	Yes	3203080	5764490	12261400	2603900	3514640	10294400
F6QV41	Charged multivesicular body protein 2B OS=Equus caballus OX=9796 GN=CHMP2B PE=3 SV=2	CHMP2B	TRUE	TRUE	15	3	23.9	No	Yes	651999		414765		7523310	729689
F6ZAZ2	Dicarbonyl and L-xylulose reductase OS=Equus caballus OX=9796 GN=DCXR PE=1 SV=3	DCXR	TRUE	TRUE	14	2	23.9	No	No			1954670	582012		1578380
A0A9L0S187	Ig-like domain-containing protein OS=Equus caballus OX=9796 PE=4 SV=1	4 SV	FALSE	FALSE	9	3	24	No	No	10100300			21152300			152104000			313948000
A0A9L0SM89	Cell division control protein 42 homolog OS=Equus caballus OX=9796 GN=CDC42 PE=3 SV=1	CDC42	TRUE	TRUE	48	9	24.2	No	Yes	49304800	1243750	927631	2333760	66037000	46301100	1495930
A0A9L0TM36	Rho GDP dissociation inhibitor beta OS=Equus caballus OX=9796 GN=ARHGDIB PE=1 SV=1	ARHGDIB	TRUE	TRUE	18	3	24.2	No	No					1054280				493106
P00761.SWISS.PROT.P00761	Trypsin - Sus scrofa (Pig).	TRYP_PIG	FALSE	FALSE	29	5	24.4	Yes	Yes	1863210000	3548580000	5115040000	2108200000	5503210000	8692920000	1244990000	1115020000	3076620000	794690000	2154080000	4433120000
A0A3Q2I053	RAB11A, member RAS onco family OS=Equus caballus OX=9796 GN=RAB11A PE=1 SV=1	RAB11A	TRUE	TRUE	40	3	24.4	No	Yes	10410900	9081370	32858000	7661560	19972800	10843600
F6QXN5	Transgelin OS=Equus caballus OX=9796 GN=TAGLN2 PE=1 SV=3	TAGLN2	TRUE	TRUE	34	5	24.4	No	Yes	8389590	1344900	44734600	4781570	4956630	16769500	616752
A0A5F5PNR8	Charged multivesicular body protein 5 OS=Equus caballus OX=9796 GN=CHMP5 PE=3 SV=2	CHMP5	TRUE	TRUE	21	5	24.4	No	Yes	1639710	2250130	5737480		7864340	10335900	11522500					14997100
F7D2D9	Biliverdin reductase B OS=Equus caballus OX=9796 GN=BLVRB PE=1 SV=3	BLVRB	TRUE	TRUE	43	6	24.5	No	Yes	8376850	11824600	23009500	7178880	34053300	21628500			4678570			1749170
Q1RMN8	TREMBL:Q1RMN8 (Bos taurus) Similar to Immunoglobulin lambda-like polypeptide 1	Q1RMN8_BOVIN	FALSE	FALSE	11	2	24.5	No	No								838246
A0A9L0SV36	RAS like proto-onco A OS=Equus caballus OX=9796 GN=RALA PE=4 SV=1	RALA	TRUE	TRUE	23	4	24.7	No	Yes	3696280		16546900	4262230	19443400	19236500
A0A5F5Q3H0	Annexin OS=Equus caballus OX=9796 GN=ANXA5 PE=1 SV=1	ANXA5	TRUE	TRUE	33	2	24.8	No	No			518461			1388420
A0A9L0TM80	Ubiquitin-ribosomal protein eS31 fusion protein OS=Equus caballus OX=9796 GN=RPS27A PE=3 SV=1	RPS27A	TRUE	TRUE	14	3	24.8	No	Yes		5797880	1250680	569706	20873400	10051800						8288450
A0A9L0SBB9	protein deglycase OS=Equus caballus OX=9796 GN=PARK7 PE=1 SV=1	PARK7	TRUE	TRUE	10	2	24.8	No	No			2287970	931898	1659090	3260280	741317
A0A9L0TTF0	RAB10, member RAS onco family OS=Equus caballus OX=9796 GN=RAB10 PE=1 SV=1	RAB10	TRUE	TRUE	29	3	25	No	Yes	26724600	28764200	49024500	18070200	36389200	24900600
F6V2B6	Charged multivesicular body protein 4B OS=Equus caballus OX=9796 GN=CHMP4B PE=3 SV=2	CHMP4B	TRUE	TRUE	42	12	25	No	Yes	4191720	13017800	53483400	1681730	24497200	46533500
A0A9L0TMN4	Translation elongation factor IF5A C-terminal domain-containing protein OS=Equus caballus OX=9796 GN=EIF5A PE=1 SV=1	EIF5A	TRUE	TRUE	9	2	25	No	No			1481530		2909200	2938860			1328000
A0A3Q2HPM2	Ras homolog family member A OS=Equus caballus OX=9796 GN=RHOA PE=1 SV=1	RHOA	TRUE	TRUE	26	3	25.2	No	Yes	40656000	26058100	37402600	17415900	58877700	39123800				892779		15212900
F6PZG1	Pentraxin family member OS=Equus caballus OX=9796 GN=CRP PE=1 SV=1	CRP	FALSE	TRUE	31	5	25.2	No	No	568261							2736380		7874980
F7BFT1	Peroxiredoxin 2 OS=Equus caballus OX=9796 GN=PRDX2 PE=1 SV=2	PRDX2	TRUE	TRUE	20	2	25.3	No	No	1022490
A0A9L0THG2	Proteasome subunit alpha type OS=Equus caballus OX=9796 GN=PSMA6 PE=1 SV=1	PSMA6	TRUE	TRUE	43	2	25.4	No	No	1883610	12226400	11635800	2537840	10182400	10083200				10625400		109366000
F6W2I4	Proteasome subunit beta OS=Equus caballus OX=9796 GN=PSMB6 PE=1 SV=1	PSMB6	TRUE	TRUE	13	3	25.4	No	Yes	611762	1133330	1694530	575109	1914520					858993		18238300
F6XAB0	Synaptosomal-associated protein OS=Equus caballus OX=9796 GN=SNAP23 PE=3 SV=2	SNAP23	TRUE	TRUE	42	7	25.4	No	Yes		3857750	1124980		20849400	2428870
A0A3Q2I0V9	Ig-like domain-containing protein OS=Equus caballus OX=9796 PE=4 SV=1	4 SV	FALSE	FALSE	14	2	25.7	No	No							671694	1147700
A0A9L0RSU2	Calcium and integrin binding 1 OS=Equus caballus OX=9796 GN=CIB1 PE=4 SV=1	CIB1	TRUE	TRUE	41	7	25.8	No	Yes	2190100	87003900	23163200		271395000	19452200
H9H043	Tetraspanin OS=Equus caballus OX=9796 GN=TSPAN8 PE=1 SV=2	TSPAN8	TRUE	TRUE	22	4	25.8	No	Yes	4603150		36276600		1364170	45096000
A0A9L0R7M6	EF-hand domain-containing protein OS=Equus caballus OX=9796 GN=S100A8 PE=1 SV=1	S100A8	TRUE	TRUE	10	2	25.8	No	No		7218380			2303200			1685770				11848900
F6TCI4	Proteasome subunit alpha type OS=Equus caballus OX=9796 GN=PSMA2 PE=1 SV=3	PSMA2	TRUE	TRUE	46	7	25.9	No	Yes	7118240	3407400		672997	3742680	2478270				8650890	3288380	2922400
A0A5F5PU72	Small ribosomal subunit protein RACK1 OS=Equus caballus OX=9796 GN=RACK1 PE=3 SV=1	RACK1	TRUE	TRUE	21	4	25.9	No	Yes	2118850		9289820	874572	1602380	3242820
Q95L88	Pulmonary surfactant-associated protein A OS=Equus caballus OX=9796 GN=SFTPA1 PE=2 SV=1	SFTPA1	FALSE	TRUE	50	2	26	No	No	35728800	11928000	4305620		476906	2495010	2366150
A0A5F5PV20	Proteasome activator subunit 2 OS=Equus caballus OX=9796 GN=PSME2 PE=1 SV=1	PSME2	TRUE	TRUE	17	3	26	No	Yes	10406500		5180060	3610620		2464020
F7DZE7	Adiponectin, C1Q and collagen domain containing OS=Equus caballus OX=9796 GN=ADIPOQ PE=1 SV=3	ADIPOQ	TRUE	TRUE	15	4	26	No	No							621032			4898720
F7AXI9	Peroxiredoxin-6 OS=Equus caballus OX=9796 GN=PRDX6 PE=1 SV=3	PRDX6	TRUE	TRUE	56	10	26.1	No	Yes	1495100	7095720	15651900	790937	39081000	7158700		2507150	64548800	2148130		11715500
F7CI62	Mannose binding lectin 2 OS=Equus caballus OX=9796 GN=MBL2 PE=1 SV=4	MBL2	TRUE	TRUE	9	2	26.1	No	No	1625110						557948			2406940
A0A9L0SW24	Glutathione peroxidase OS=Equus caballus OX=9796 GN=GPX3 PE=3 SV=1	GPX3	TRUE	TRUE	15	3	26.3	No	No	459695							671680		5044370
F7BK45	Abhydrolase domain containing 14B OS=Equus caballus OX=9796 GN=ABHD14B PE=1 SV=4	ABHD14B	TRUE	TRUE	19	4	26.3	No	Yes		1327120	1249520		4096240	1466500
F6VEA3	Proteasome subunit alpha type OS=Equus caballus OX=9796 GN=PSMA5 PE=1 SV=1	PSMA5	TRUE	TRUE	24	4	26.4	No	Yes	1098830	3946420			6552620		987019			7945070		56588500
A0A9L0RU91	RAB6B, member RAS oncogene family OS=Equus caballus OX=9796 GN=RAB6B PE=4 SV=1	RAB6B	TRUE	TRUE	10	1	26.4	No	No		1241200	1844210		1277330
F7BUV8	Adiponectin A OS=Equus caballus OX=9796 GN=C1QB PE=4 SV=1	C1QB	TRUE	TRUE	43	12	26.5	Yes	Yes	469743000	129273000	251858000	287385000	68696700	116711000	30925600	13827200	25844200	105097000	107339000	110157000
A0A9L0TAU3	Translin OS=Equus caballus OX=9796 GN=TSN PE=3 SV=1	TSN	TRUE	TRUE	24	5	26.5	No	No	1440520			1580760						1170730
A0A3Q2GTG5	Dynein light chain OS=Equus caballus OX=9796 GN=DYNLL2 PE=1 SV=2	DYNLL2	TRUE	TRUE	9	2	26.5	No	No	2462780	2016620						929546
A0A9L0T6K3	Peroxiredoxin-5 OS=Equus caballus OX=9796 GN=PRDX5 PE=1 SV=1	PRDX5	TRUE	TRUE	26	1	26.6	No	No	802192	885237		1358220					854133
F6QLC6	RAB5C, member RAS onco family OS=Equus caballus OX=9796 GN=RAB5C PE=1 SV=2	RAB5C	TRUE	TRUE	31	4	26.9	No	Yes	1544840	523437	1327980		1105790	1232470
F7DU87	BPI fold containing family A member 2 OS=Equus caballus OX=9796 GN=BPIFA2 PE=1 SV=1	BPIFA2	TRUE	TRUE	22	5	26.9	No	Yes	4709750	55496400		5243520	28892400
F7CZX6	Chloride intracellular channel 3 OS=Equus caballus OX=9796 GN=CLIC3 PE=3 SV=2	CLIC3	TRUE	TRUE	27	5	26.9	No	Yes	1694820		2155530	1457970		4906140
A0A5F5PQP7	Lipocalin/cytosolic fatty-acid binding domain-containing protein OS=Equus caballus OX=9796 GN=LOC100053601 PE=3 SV=2	LOC100053601	FALSE	FALSE	35	6	27.2	No	No						8300340		2149330				77415300
F6RL46	6-phosphogluconolactonase OS=Equus caballus OX=9796 GN=PGLS PE=1 SV=3	PGLS	TRUE	TRUE	15	2	27.2	No	No			4474040			3051160
A0A5F5PYF1	Tyrosine 3-monooxygenase/tryptophan 5-monooxygenase activation protein epsilon OS=Equus caballus OX=9796 GN=YWHAE PE=1 SV=2	YWHAE	TRUE	TRUE	46	9	27.4	No	Yes	3326830	14955000	16267500		32772200	24392100	2432620	1030840	18509900	1127980		5988210
A0A3Q2KK07	Apolipoprotein E OS=Equus caballus OX=9796 GN=APOA1 PE=1 SV=2	APOA1	TRUE	TRUE	86	5	27.5	No	Yes	3664400000	4197420000	1799790000	3185110000	3199550000	772974000	279493000	152040000		98215600	21704100	12447400
F7AUX9	Surfactant protein A1 OS=Equus caballus OX=9796 GN=SFTPA1 PE=4 SV=2	SFTPA1	FALSE	TRUE	47	2	27.5	No	No	10739100000	1438830000	7577740000	11622700000	1579370000	4302090000	1160920000	68122100		154406000		7962900
A0A3B0ITF5	Adiponectin B OS=Equus caballus OX=9796 GN=C1QC PE=4 SV=1	C1QC	TRUE	TRUE	40	9	27.5	Yes	Yes	558449000	103364000	258952000	373794000	62842200	98980200	142586000	57573400	52355100	242179000	27557000	121260000
F7DQS6	Phosphoglycerate mutase OS=Equus caballus OX=9796 GN=PGAM1 PE=1 SV=3	PGAM1	TRUE	TRUE	30	5	27.5	No	Yes		2348930	12169000	7027460	11768100	9116350		699518	8891210			2343890
F6XEB4	Tyrosine 3-monooxygenase/tryptophan 5-monooxygenase activation protein zeta OS=Equus caballus OX=9796 GN=YWHAZ PE=1 SV=3	YWHAZ	TRUE	TRUE	49	11	27.7	No	Yes	21671100	11130700	18019500	5097950	77247100	10124900	2246730	6340970	72331400	3618140		14082300
A0A9L0RYA4	Proteasome subunit alpha type OS=Equus caballus OX=9796 GN=PSMA7 PE=1 SV=1	PSMA7	TRUE	TRUE	42	9	27.9	No	Yes	1282540	4259490		669273	1555270	997560				4205140		50303500
F6X8Y3	GNAS complex locus OS=Equus caballus OX=9796 GN=GNAS PE=3 SV=4	GNAS	TRUE	TRUE	18	4	27.9	No	Yes	669169	6485000	12194700	2657760	12305000	18482400	279152
A0A5F5Q2C7	Cysteine-rich secretory protein 2 OS=Equus caballus OX=9796 GN=CRISP2 PE=3 SV=2	CRISP2	FALSE	TRUE	23	5	28	No	Yes							1464810	4637260	5040770	641488
A0A9L0T9H4	RAB2A, member RAS onco family OS=Equus caballus OX=9796 GN=RAB2A PE=1 SV=1	RAB2A	TRUE	TRUE	13	2	28	No	No			632430
A0A9L0TNN8	Uncharacterized protein OS=Equus caballus OX=9796 PE=4 SV=1	4 SV	FALSE	FALSE	18	1	28.1	No	No		41758700									12092000
F6ZHQ5	Chloride intracellular channel 1 OS=Equus caballus OX=9796 GN=CLIC1 PE=1 SV=2	CLIC1	TRUE	TRUE	50	11	28.2	No	Yes	12321300	38813800	17399600	13844500	193527000	28168300	779528	473661	38412400
F6YG75	MHC class II antigen OS=Equus caballus OX=9796 GN=Eqca-DQA1 PE=2 SV=1	Eqca-DQA1	FALSE	FALSE	9	2	28.2	No	No		5017540			13488200
F6ZFH9	Tyrosine 3-monooxygenase/tryptophan 5-monooxygenase activation protein gamma OS=Equus caballus OX=9796 GN=YWHAG PE=1 SV=2	YWHAG	TRUE	TRUE	43	6	28.3	No	Yes	44924700		15309200	5144020	471068000	130030000			10019300	505844
F7ANR3	Proteasome subunit alpha type OS=Equus caballus OX=9796 GN=PSMA3 PE=1 SV=1	PSMA3	TRUE	TRUE	45	10	28.4	No	Yes	2422570	4303230	3800340	1769700	3962330	625857	478027		10961100	10495800		112332000
A0A9L0S7M8	Ras-related protein Rab-14 OS=Equus caballus OX=9796 GN=RAB14 PE=1 SV=1	RAB14	TRUE	TRUE	22	2	28.4	No	No	1419700		1824660			1638580
A0A9L0SP56	EF-hand domain-containing protein OS=Equus caballus OX=9796 GN=S100A9 PE=1 SV=1	S100A9	TRUE	TRUE	9	3	28.4	No	No										531231
F6UCB3	60S ribosomal protein L7a OS=Equus caballus OX=9796 GN=RPL7A PE=1 SV=4	RPL7A	TRUE	TRUE	18	4	28.4	No	Yes	1199370		7592000
F6UEG9	Apolipoprotein M OS=Equus caballus OX=9796 GN=APOM PE=3 SV=2	APOM	TRUE	TRUE	23	7	28.5	No	Yes	18852700	20796200			33587400	3665450	797585
F6UGK7	Pyrroline-5-carboxylate reductase OS=Equus caballus OX=9796 GN=PYCR3 PE=3 SV=3	PYCR3	FALSE	FALSE	16	4	28.5	No	Yes	4190050	894107	16648400	782244	1782530	2448780
A0A9L0RR06	Apolipoprotein E OS=Equus caballus OX=9796 GN=APOA1 PE=1 SV=1	APOA1	TRUE	TRUE	87	9	28.6	Yes	Yes	20652500000	16145000000	6543880000	16462700000	9261580000	1843750000	901195000	582950000	64228700	522546000	107837000	13441100
F7DJH2	Ig-like domain-containing protein OS=Equus caballus OX=9796 GN=LOC100051526 PE=4 SV=3	LOC100051526	FALSE	FALSE	22	6	28.6	No	Yes	16566100	17321600	31916900	12504200	805632	25726400
A0A3Q2HJN8	Interleukin-1 OS=Equus caballus OX=9796 GN=IL1RN PE=3 SV=3	IL1RN	TRUE	TRUE	18	4	28.7	No	No					6804710
F6YLP8	RAB13, member RAS onco family OS=Equus caballus OX=9796 GN=RAB13 PE=4 SV=2	RAB13	TRUE	TRUE	12	2	28.7	No	No			1877810		2976620
A0A9L0RLM0	Tyrosine 3-monooxygenase/tryptophan 5-monooxygenase activation protein beta OS=Equus caballus OX=9796 GN=YWHAB PE=1 SV=1	YWHAB	TRUE	TRUE	42	6	28.8	No	Yes	15819600		5097640	7989070	52691400		819541	916160	86235200			15890400
A0A5F5Q1S9	RAB5B, member RAS onco family OS=Equus caballus OX=9796 GN=RAB5B PE=1 SV=2	RAB5B	TRUE	TRUE	34	5	28.8	No	Yes	10351500		15550600	6429700	10273600	2420050
A0A3Q2H843	Cysteine rich protein 2 OS=Equus caballus OX=9796 GN=CRIP2 PE=4 SV=2	CRIP2	TRUE	TRUE	33	1	28.8	No	No				1680700	946266	2800780
F6PZ21	Multivesicular body subunit 12A OS=Equus caballus OX=9796 GN=MVB12A PE=3 SV=1	MVB12A	TRUE	FALSE	12	2	28.9	No	No		2724450	1301860		3855910	1636150
A0A9L0TP85	Charged multivesicular body protein 1A OS=Equus caballus OX=9796 GN=CHMP1A PE=3 SV=1	CHMP1A	TRUE	TRUE	16	4	29	No	Yes			3656540		3896400	5835730
A0A9L0TKC7	14-3-3 protein theta OS=Equus caballus OX=9796 GN=YWHAQ PE=1 SV=1	YWHAQ	TRUE	TRUE	26	3	29.1	No	Yes	971326	6869590	3951800		17828300	9074960			4360800
A0A9L0T161	ADP ribosylation factor 1 OS=Equus caballus OX=9796 GN=ARF1 PE=3 SV=1	ARF1	TRUE	TRUE	11	1	29.2	No	No			8707240		6838460
A0A3Q2GT53	C-type lectin domain family 3 member B OS=Equus caballus OX=9796 GN=CLEC3B PE=1 SV=1	CLEC3B	TRUE	TRUE	28	7	29.3	No	Yes	620941			1955420			11427000	6720490	11230000	5751270
A0A9L0SM62	RAB7A, member RAS onco family OS=Equus caballus OX=9796 GN=RAB7A PE=1 SV=1	RAB7A	TRUE	TRUE	32	8	29.3	No	Yes	9407500	8811810	22552500	6621790	31698700	9434810
A0A3Q2HSU7	Glutathione transferase OS=Equus caballus OX=9796 GN=LOC100056506 PE=1 SV=3	LOC100056506	FALSE	FALSE	21	6	29.3	No	Yes	3123420	16804100			35950800		615009			799075
A0A9L0TFS7	Hypoxanthine phosphoribosyltransferase OS=Equus caballus OX=9796 GN=HPRT1 PE=1 SV=1	HPRT1	TRUE	TRUE	13	3	29.3	No	No	385945								488967
A0A3Q2I0A2	Fibroblast growth factor binding protein 1 OS=Equus caballus OX=9796 GN=FGFBP1 PE=3 SV=2	FGFBP1	TRUE	TRUE	15	4	29.5	No	Yes	6884230		7569430	7294660		8241660
A0A3Q2HN65	Proteinase 3 OS=Equus caballus OX=9796 GN=PRTN3 PE=1 SV=2	PRTN3	TRUE	TRUE	17	4	29.5	No	No					1967830			3077190
F7DFM3	40S ribosomal protein S4 OS=Equus caballus OX=9796 GN=RPS4X PE=3 SV=2	RPS4X	TRUE	TRUE	16	6	29.6	No	Yes		4036290	19921100	2028260		8818710
A0A9L0STX8	Voltage dependent anion channel 2 OS=Equus caballus OX=9796 GN=VDAC2 PE=3 SV=1	VDAC2	TRUE	TRUE	15	3	29.6	No	Yes	5969430		5167050	7151020	2364450
A0A5F5PNV1	glutathione transferase OS=Equus caballus OX=9796 GN=LOC100053468 PE=1 SV=2	LOC100053468	FALSE	FALSE	14	4	29.6	No	Yes	2395050		559693	1304150
A0A3Q2HNH0	Microfibril associated protein 4 OS=Equus caballus OX=9796 GN=MFAP4 PE=4 SV=1	MFAP4	TRUE	TRUE	49	7	30	No	Yes	333558000	2777150	86818700	65172000	56001900	41826800	42383100	34061600		226437000	17302300	57468700
A0A9L0SGY7	Toll interacting protein OS=Equus caballus OX=9796 GN=TOLLIP PE=4 SV=1	TOLLIP	TRUE	TRUE	13	3	30	No	Yes		1223330		617788	5151520	3094130
A0A9L0TDR8	RAS like proto-onco B OS=Equus caballus OX=9796 GN=RALB PE=4 SV=1	RALB	TRUE	TRUE	18	4	30.1	No	Yes	3019530	3288920	46996500	11104300	66681800	37257600
A0A3Q2I544	Large ribosomal subunit protein eL14 OS=Equus caballus OX=9796 GN=RPL14 PE=1 SV=3	RPL14	TRUE	TRUE	13	3	30.1	No	Yes			2811400		1506430	2282330
F6Z8V2	Proteasome subunit beta OS=Equus caballus OX=9796 GN=PSMB8 PE=1 SV=1	PSMB8	TRUE	TRUE	7	2	30.2	No	No										1030340
A0A3Q2IFY3	Adenylate kinase isoenzyme 1 OS=Equus caballus OX=9796 GN=AK1 PE=1 SV=3	AK1	TRUE	TRUE	18	5	30.3	No	No		3640860			7086570
A0A3Q2L058	Ig-like domain-containing protein OS=Equus caballus OX=9796 PE=1 SV=1	1 SV	FALSE	FALSE	20	2	30.5	No	No	3354480	10631100	10400100	2469210	19396900	6385160	842611		6224690
F6U8T5	Oxidized low density lipoprotein receptor 1 OS=Equus caballus OX=9796 GN=OLR1 PE=4 SV=3	OLR1	TRUE	TRUE	5	2	30.5	No	No	622260	6353090			3080350		721149			396580
F6TZS9	Triosephosphate isomerase OS=Equus caballus OX=9796 GN=TPI1 PE=1 SV=3	TPI1	TRUE	TRUE	17	4	30.6	No	Yes		1325840	1891530		7053930
F7BA94	Small ribosomal subunit protein uS3 OS=Equus caballus OX=9796 GN=RPS3 PE=1 SV=2	RPS3	TRUE	TRUE	30	6	30.8	No	Yes	2569620	1918110	11623600			3853150
F6WZW6	Proteasome subunit alpha type OS=Equus caballus OX=9796 GN=PSMA1 PE=1 SV=4	PSMA1	TRUE	TRUE	49	14	31	No	Yes	3184880	4522940		314326	6526410					13491700		203772000
A0A5F5PNA8	Glutathione S-transferase omega OS=Equus caballus OX=9796 GN=GSTO1 PE=1 SV=2	GSTO1	TRUE	TRUE	34	10	31	No	Yes	13139600	8832730	7931800	8117320	23586000	10244700	5214790	3733180	71491100	1042220		65921200
A0A3Q2IA43	Ribosomal protein L7 OS=Equus caballus OX=9796 GN=RPL7 PE=1 SV=1	RPL7	TRUE	TRUE	12	3	31	No	Yes	2286340		8748010	1732090		5180880
A0A9L0RHJ8	Integral membrane protein 2 OS=Equus caballus OX=9796 GN=ITM2B PE=3 SV=1	ITM2B	TRUE	TRUE	8	2	31.1	No	No	4201200											2025360
A0A9L0SCG7	Major histocompatibility complex, class II, DM beta OS=Equus caballus OX=9796 GN=HLA-DMB PE=4 SV=1	HLA-DMB	TRUE	TRUE	12	3	31.1	No	No		11867900			33720600
F6RA08	Stomatin OS=Equus caballus OX=9796 GN=STOM PE=1 SV=1	STOM	TRUE	TRUE	33	11	31.2	No	Yes		29057500	69182800	1116380	54289200	97456600
A0A5F5Q172	Small ribosomal subunit protein uS5 OS=Equus caballus OX=9796 GN=RPS2 PE=1 SV=2	RPS2	TRUE	TRUE	27	7	31.2	No	Yes	502602	13025400	19379500			10187200
A0A9L0SUY6	Superoxide dismutase [Cu-Zn] OS=Equus caballus OX=9796 GN=SOD3 PE=3 SV=1	SOD3	TRUE	TRUE	36	7	31.4	No	Yes							2989350	898894	1470020	3315670
A0A9L0SJ49	Folate receptor-like domain-containing protein OS=Equus caballus OX=9796 GN=FOLR1 PE=3 SV=1	FOLR1	TRUE	TRUE	11	3	31.5	No	Yes	1058750	16055400			13645500	1047940
A0A9L0SHZ8	RAB1B, member RAS oncogene family OS=Equus caballus OX=9796 GN=RAB1B PE=1 SV=1	RAB1B	TRUE	TRUE	28	2	31.7	No	No	736966
F6WM25	Aquaporin-1 OS=Equus caballus OX=9796 GN=AQP1 PE=1 SV=2	AQP1	TRUE	TRUE	10	2	31.7	No	No	4814090	8137970	54328500	3680250		76306200						12930400
F6SFH9	Charged multivesicular body protein 6 OS=Equus caballus OX=9796 GN=CHMP6 PE=3 SV=4	CHMP6	TRUE	TRUE	13	3	31.7	No	Yes			740031		6126580	3571730
A0A3Q2KIZ6	Ras-related protein Rab-18 OS=Equus caballus OX=9796 GN=RAB18 PE=4 SV=2	RAB18	TRUE	TRUE	14	3	31.7	No	Yes	1321630	1740580	4118310	1417470	4857300	2428580
A0A3Q2HRJ9	Retinoic acid receptor responder 1 OS=Equus caballus OX=9796 GN=RARRES1 PE=3 SV=1	RARRES1	TRUE	TRUE	9	3	31.8	No	Yes	8453120	7203660	14111400	4666890	9655480	947258
A0A3Q2GVR9	Basigin OS=Equus caballus OX=9796 GN=BSG PE=1 SV=1	BSG	TRUE	TRUE	9	3	31.9	No	Yes	8020480	7353140		3399070	4784950		176614
A0A5F5PWW0	RAB8A, member RAS oncogene family OS=Equus caballus OX=9796 GN=RAB8A PE=4 SV=2	RAB8A	TRUE	TRUE	20	2	32	No	No	1485630			1065800	2272470
A0A5F5PXE6	Purine nucleoside phosphorylase OS=Equus caballus OX=9796 GN=LOC100072592 PE=1 SV=2	LOC100072592	FALSE	FALSE	9	2	32	No	No			469471
A0A3Q2H419	Ig-like domain-containing protein OS=Equus caballus OX=9796 GN=DRB PE=4 SV=2	DRB	FALSE	FALSE	8	1	32.1	No	No	1686070
A0A3Q2HW36	MHC class II DR-beta chain OS=Equus caballus OX=9796 GN=DRB PE=4 SV=2	DRB	FALSE	FALSE	20	1	32.2	No	No		1705690	3959820		2946230	2997330
A0A9L0SV04	Cysteine rich protein 2 OS=Equus caballus OX=9796 GN=CRIP2 PE=4 SV=1	CRIP2	TRUE	TRUE	27	1	32.2	No	No	2226770		2671910	2998970		12075200
F6Z2I1	Coatomer subunit epsilon OS=Equus caballus OX=9796 GN=COPE PE=1 SV=2	COPE	TRUE	TRUE	12	2	32.2	No	No	463048		547317
A0A9L0SZP4	Apolipoprotein D OS=Equus caballus OX=9796 GN=APOD PE=1 SV=1	APOD	TRUE	TRUE	28	8	32.3	No	Yes	101277000	29771300	9684150	27602100	76219100	4976440		1103030
A0A5F5Q1R5	Ficolin 3 OS=Equus caballus OX=9796 GN=FCN3 PE=4 SV=2	FCN3	TRUE	TRUE	34	9	32.4	No	Yes		14196700						2067640		18349400	38524400	15231800
F7DMQ3	Aldo-keto reductase family 1 member B OS=Equus caballus OX=9796 GN=AKR1B1 PE=1 SV=3	AKR1B1	TRUE	TRUE	13	3	32.4	No	Yes	2544020		11674700		11629200	15336400	2042280		21424200
A0A9L0S2Q5	Ras homolog family member C OS=Equus caballus OX=9796 GN=RHOC PE=4 SV=1	RHOC	TRUE	TRUE	18	1	32.5	No	No			6335410	1889210	3902840
A0A9L0S747	SH3 domain binding glutamate rich protein like 3 OS=Equus caballus OX=9796 GN=SH3BGRL3 PE=1 SV=1	SH3BGRL3	TRUE	TRUE	7	2	32.5	No	No					4152010		1533260
F7CW51	Syndecan binding protein OS=Equus caballus OX=9796 GN=SDCBP PE=4 SV=3	SDCBP	TRUE	TRUE	59	16	32.6	No	Yes	26927500	162393000	194989000	18427000	335650000	161039000	633842					26205700
A0A3Q2IJP6	porphobilinogen synthase OS=Equus caballus OX=9796 GN=ALAD PE=1 SV=2	ALAD	TRUE	TRUE	14	3	32.6	No	No			3409110							259690
F6ZW84	Small ribosomal subunit protein uS2 OS=Equus caballus OX=9796 GN=RPSA PE=1 SV=1	RPSA	TRUE	TRUE	10	2	32.7	No	No	433107		3839350	454312		719283
A0A9L0TTR1	Ras-related protein Rab-3 OS=Equus caballus OX=9796 GN=RAB3A PE=3 SV=1	RAB3A	TRUE	TRUE	8	1	32.8	No	No		2165670			5183860
F6ZTR4	Nucleoporin 210 like OS=Equus caballus OX=9796 GN=NUP210L PE=1 SV=3	NUP210L	FALSE	TRUE	15	3	32.9	No	Yes	746765		3621980	677914	1358640	3191520	899000		10757300
Q2QLA8	F-actin-capping protein subunit alpha-2 OS=Equus caballus OX=9796 GN=CAPZA2 PE=3 SV=3	CAPZA2	TRUE	TRUE	9	1	32.9	No	No	402809		854799	377251	1297190	4945610
F7B6C3	Junctional adhesion molecule A OS=Equus caballus OX=9796 GN=F11R PE=3 SV=3	F11R	TRUE	TRUE	22	4	33	No	Yes	2109190	1696200	10423900	375517	3055050	7883810
A0A3Q2KXP3	Calpain small subunit 1 OS=Equus caballus OX=9796 GN=CAPNS1 PE=1 SV=2	CAPNS1	TRUE	TRUE	27	5	33.2	No	No	9141430			725334
F7CD26	Syntaxin 11 OS=Equus caballus OX=9796 GN=STX11 PE=3 SV=3	STX11	TRUE	TRUE	7	2	33.3	No	No	453106		2871370			3958540
A0A3Q2LC54	Myosin light chain 6 OS=Equus caballus OX=9796 GN=MYL6 PE=1 SV=3	MYL6	TRUE	TRUE	32	8	33.4	No	Yes	12884100	42993100	17238900		2428700	10390700				1374230		3798730
A0A9L0RJJ9	H2A clustered histone 19 OS=Equus caballus OX=9796 GN=H2AC19 PE=3 SV=1	H2AC19	FALSE	FALSE	15	2	33.4	No	No	21978000	182577000		1994290		8694970		915449
A0A9L0SB55	Glycoprotein M6A OS=Equus caballus OX=9796 GN=GPM6A PE=3 SV=1	GPM6A	TRUE	TRUE	8	3	33.5	No	Yes		2268910	5828490		9173780	10288900			800614
F6PSB8	LIM and SH3 domain protein 1 OS=Equus caballus OX=9796 GN=LASP1 PE=1 SV=3	LASP1	TRUE	TRUE	13	3	33.6	No	Yes		12297100	575661		5975180	2483870
A0A9L0SEM2	RAB35, member RAS onco family OS=Equus caballus OX=9796 GN=RAB35 PE=4 SV=1	RAB35	TRUE	TRUE	13	2	33.8	No	No	1575640	2646640	7000460		5642820	5121690
F6Z688	Proteasome subunit alpha type OS=Equus caballus OX=9796 GN=PSMA4 PE=1 SV=4	PSMA4	TRUE	TRUE	29	7	33.8	No	Yes	5817210		4841590		3958830		473920			6031250	1789100	49782000
F7BYV5	Syntaxin 7 OS=Equus caballus OX=9796 GN=STX7 PE=1 SV=3	STX7	TRUE	TRUE	23	6	33.9	No	Yes		4741260	10146200		10427600	19347600
A0A9L0RPF6	Complement C1q A chain OS=Equus caballus OX=9796 GN=C1QA PE=4 SV=1	C1QA	TRUE	TRUE	40	13	34	Yes	Yes	233340000	47171400	81208000	40501100	22888000	16873800	27061800	10761000	16358800	67232900	69619700	35436000
F7DF55	Proteasome subunit beta OS=Equus caballus OX=9796 GN=PSMB4 PE=1 SV=2	PSMB4	TRUE	TRUE	17	3	34	No	Yes	662529	1958260	1511150		2072890	1283170				3917830		22454400
F6VBP9	Apolipoprotein E OS=Equus caballus OX=9796 GN=APOE PE=3 SV=10	APOE	TRUE	TRUE	83	46	34.1	Yes	Yes	13464700000	12725500000	14335900000	11669700000	14666600000	5883780000	559728000	117908000	508952000	345035000	2922670	61395200
A0A3Q2LH84	NADP-dependent oxidoreductase domain-containing protein OS=Equus caballus OX=9796 GN=LOC100070509 PE=1 SV=3	LOC100070509	FALSE	FALSE	63	1	34.1	No	No	9888120		50936700	8399390		43394800	3846900	1565900		1884400
F7C8R2	Tetraspanin OS=Equus caballus OX=9796 GN=CD82 PE=3 SV=3	CD82	TRUE	TRUE	10	5	34.1	No	Yes	7620610	14019100	20819800		27521200	6885770						5433960
A0A9L0R1Q1	Penta-EF-hand domain containing 1 OS=Equus caballus OX=9796 GN=PEF1 PE=1 SV=1	PEF1	TRUE	TRUE	7	2	34.1	No	No			4913350		3329190	4137940
A0A9L0S1H6	Ketimine reductase mu-crystallin OS=Equus caballus OX=9796 GN=CRYM PE=1 SV=1	CRYM	TRUE	TRUE	13	4	34.2	No	Yes	1289150		3815830
F7BA40	Transaldolase OS=Equus caballus OX=9796 GN=TALDO1 PE=1 SV=4	TALDO1	TRUE	TRUE	10	4	34.4	No	Yes	297070				1924380			1356110	5607290			1101460
F6W039	Rho GDP dissociation inhibitor alpha OS=Equus caballus OX=9796 GN=ARHGDIA PE=1 SV=2	ARHGDIA	TRUE	TRUE	10	2	34.4	No	No					9510750
F7APR4	Arp2/3 complex 34 kDa subunit OS=Equus caballus OX=9796 GN=ARPC2 PE=1 SV=3	ARPC2	TRUE	TRUE	12	4	34.5	No	No										837794
A0A9L0SLH9	Lipocalin 2 OS=Equus caballus OX=9796 GN=LCN2 PE=1 SV=1	LCN2	TRUE	TRUE	43	12	34.7	No	Yes								46660100	75122400	1324990	15835900	10642600
F6R6Z6	Epithelial cell adhesion molecule OS=Equus caballus OX=9796 GN=EPCAM PE=3 SV=2	EPCAM	TRUE	TRUE	26	6	35	No	Yes	2767820	3114220	4623080		5659740	4584820		1910450	5624940			3918740
F7AYC1	Secreted phosphoprotein 1 OS=Equus caballus OX=9796 GN=SPP1 PE=4 SV=1	SPP1	TRUE	TRUE	27	6	35	No	Yes								769026	18198300
F6PN44	Sodium/potassium-transporting ATPase subunit beta OS=Equus caballus OX=9796 GN=ATP1B1 PE=1 SV=2	ATP1B1	TRUE	TRUE	13	3	35	No	Yes			1177980		6651340	1182370
A0A9L0TCZ0	CD48 molecule OS=Equus caballus OX=9796 GN=CD48 PE=4 SV=1	CD48	TRUE	TRUE	27	7	35.3	No	Yes	8618920	6903250	9781710	7768390	3919030
A0A3Q2HC43	C3/C5 convertase OS=Equus caballus OX=9796 GN=C2 PE=4 SV=2	C2	FALSE	TRUE	18	2	35.4	No	No							4558230	3344230	4408220	415291
F7BC79	Syntaxin 3 OS=Equus caballus OX=9796 GN=STX3 PE=3 SV=3	STX3	TRUE	TRUE	8	2	35.4	No	No		1923040			8421440
A0A9L0TRC0	Charged multivesicular body protein 3 OS=Equus caballus OX=9796 GN=CHMP3 PE=3 SV=1	CHMP3	TRUE	TRUE	5	2	35.5	No	No					2085730	3721560
A0A9L0R9Q4	TNF receptor associated factor 2 OS=Equus caballus OX=9796 GN=TRAF2 PE=3 SV=1	TRAF2	FALSE	TRUE	19	1	35.6	No	No										843015
A0A9L0S2F1	Prostaglandin reductase 1 OS=Equus caballus OX=9796 GN=PTGR1 PE=1 SV=1	PTGR1	TRUE	TRUE	11	3	35.6	No	No	2175360
A0A5F5PZS2	Potassium channel tetramerization domain containing 12 OS=Equus caballus OX=9796 GN=KCTD12 PE=4 SV=1	KCTD12	TRUE	TRUE	56	20	35.7	No	Yes	5431600	3691640	10313500	3214520	1107930	2637260	2304250		7244310	31805800	4046820	15642800
F6WFS0	Ephrin A1 OS=Equus caballus OX=9796 GN=EFNA1 PE=3 SV=2	EFNA1	FALSE	TRUE	26	8	35.8	No	Yes	16704100		2462800	7092210	1069960
F7A6I1	Major histocompatibility complex, class II, DM alpha OS=Equus caballus OX=9796 GN=HLA-DMA PE=3 SV=2	HLA-DMA	FALSE	TRUE	6	2	35.8	No	No		7215880	2587000		15358600	2627280
A0A9L0SLU1	Guanine nucleotide-binding protein subunit gamma OS=Equus caballus OX=9796 GN=GNG5 PE=3 SV=1	GNG5	TRUE	TRUE	7	5	35.9	No	Yes	9645320		28730400	9944590	44322600
F6ZJN9	Ig-like domain-containing protein OS=Equus caballus OX=9796 GN=LOC100065733 PE=4 SV=3	LOC100065733	FALSE	FALSE	15	3	36	No	Yes	6248680	1594700	978022	733070	2371820	3506150	1318910	1746340		1131720		2879200
F6S9R7	Annexin OS=Equus caballus OX=9796 GN=ANXA4 PE=1 SV=2	ANXA4	TRUE	TRUE	62	19	36.1	No	Yes	27243400	23374600	60568500	20393900	41887500	44213800	12111600	300275	1559100
A0A9L0SID4	Annexin OS=Equus caballus OX=9796 GN=ANXA3 PE=1 SV=1	ANXA3	TRUE	TRUE	53	18	36.2	No	Yes	13155400	6497430	32781100	15545600	19099000	40500800	2811160			514921		23700700
A0A3Q2LD29	Fructose-bisphosphate aldolase OS=Equus caballus OX=9796 GN=ALDOC PE=1 SV=2	ALDOC	TRUE	TRUE	10	2	36.2	No	No		630846								315377
A0A3Q2HC57	GTP-binding nuclear protein Ran OS=Equus caballus OX=9796 GN=RAN PE=1 SV=1	RAN	TRUE	TRUE	25	8	36.3	No	Yes	30551500	11859600	52773700	13542400	16994700	23562200				874128		1082900
A0A9L0S8Y7	Chymotrypsin like elastase 1 OS=Equus caballus OX=9796 GN=CELA1 PE=4 SV=1	CELA1	FALSE	TRUE	10	2	36.3	No	No									1612920
A0A3Q2H238	Leukocyte surface antigen CD47 OS=Equus caballus OX=9796 GN=CD47 PE=4 SV=1	CD47	TRUE	TRUE	6	2	36.5	No	No	6690900	16326100	43893900	1565800	16880300	13848500		479235
K9K2L1	Aldo-keto reductase family 1 member A1 OS=Equus caballus OX=9796 GN=NASP PE=1 SV=1	NASP	TRUE	TRUE	55	12	36.6	No	Yes	3648150	3105500	14863500	5806100	10575600	15017300	2820460		1344250	514455
A0A9L0RLJ8	Pulmonary surfactant-associated protein C OS=Equus caballus OX=9796 GN=SFTPC PE=4 SV=1	SFTPC	FALSE	TRUE	10	4	36.7	No	Yes	19305700	24247800	25366700	11996500	14561100	17876400	465727
A0A3Q2GTE1	fructose-bisphosphatase OS=Equus caballus OX=9796 GN=FBP1 PE=1 SV=2	FBP1	TRUE	TRUE	17	4	36.7	No	Yes	2155170		2179200	959675		935872
A0A9L0TTD3	Multivesicular body subunit 12B OS=Equus caballus OX=9796 GN=MVB12B PE=3 SV=1	MVB12B	TRUE	FALSE	5	2	36.9	No	No			2196970		2484950	5890180
Q6W8P9	Aldo-keto reductase family 1 member C23-like protein OS=Equus caballus OX=9796 GN=PGFS PE=1 SV=1	PGFS	FALSE	FALSE	18	2	37	No	No	1357150	4455310		1159730	6314670	1618630	598304
A0A9L0R7J4	Phosphatidylinositol transfer protein alpha OS=Equus caballus OX=9796 GN=PITPNA PE=4 SV=1	PITPNA	TRUE	TRUE	9	3	37	No	Yes	504386		3846120
F7BC37	Serine protease 8 OS=Equus caballus OX=9796 GN=PRSS8 PE=4 SV=4	PRSS8	TRUE	TRUE	14	4	37.2	No	Yes	3350840		6841240	6680040	2991280	4311720	1062930			2146680
F6SZ35	proteasome endopeptidase complex OS=Equus caballus OX=9796 GN=PSMB10 PE=4 SV=2	PSMB10	TRUE	TRUE	15	4	37.2	No	Yes	1244250		697018			1633040				6484080		16163000
A0A9L0SCR2	Glyceraldehyde-3-phosphate dehydrogenase OS=Equus caballus OX=9796 GN=GAPDH PE=1 SV=1	GAPDH	TRUE	TRUE	74	7	37.3	No	Yes	183979000	80088200	305901000	67186000	63765100	154709000	1956840			4732870	1785870	8500480
F6VUW2	Cathepsin S OS=Equus caballus OX=9796 GN=CTSS PE=1 SV=2	CTSS	TRUE	TRUE	15	2	37.3	No	No							615968
A0A9L0SKS1	Poly(rC) binding protein 1 OS=Equus caballus OX=9796 GN=PCBP1 PE=1 SV=1	PCBP1	TRUE	TRUE	26	6	37.5	No	Yes	2424430		14097500	1525060	12180900	11889800						1826050
A0A3Q2HI48	deoxyribose-phosphate aldolase OS=Equus caballus OX=9796 GN=DERA PE=4 SV=1	DERA	TRUE	TRUE	13	3	37.5	No	Yes	2681990		1938300	1898070		1161760
A0A5F5PN23	SRCR domain-containing protein OS=Equus caballus OX=9796 GN=LOC100064515 PE=4 SV=2	LOC100064515	FALSE	FALSE	34	5	37.6	Yes	Yes	1301940000	8428500000	4984100000	1661910000	7885420000	5800810000	153587000	103930000	22491800	4843230	18142100	26694300
A0A9L0TB68	Glyceraldehyde 3-phosphate dehydrogenase NAD(P) binding domain-containing protein OS=Equus caballus OX=9796 PE=1 SV=1	1 SV	FALSE	FALSE	47	1	37.6	No	No	2285560			1415470	1843070
A0A5F5PYB0	Sulfotransferase OS=Equus caballus OX=9796 GN=LOC102148009 PE=1 SV=2	LOC102148009	FALSE	FALSE	12	2	37.6	No	No	3474610				2399340
A0A5F5PR53	F-actin-capping protein subunit beta OS=Equus caballus OX=9796 GN=CAPZB PE=1 SV=2	CAPZB	TRUE	TRUE	14	4	37.7	No	Yes		6502250	13158200	2800190	14984500	6125190
F7B994	Aldo-keto reductase family 7 like (gene/pseudogene) OS=Equus caballus OX=9796 GN=AKR7L PE=4 SV=2	AKR7L	TRUE	TRUE	13	2	37.7	No	No	1852850	1958620	5029630		1675870	609447
A0A9L0RQ54	Voltage dependent anion channel 1 OS=Equus caballus OX=9796 GN=VDAC1 PE=1 SV=1	VDAC1	TRUE	TRUE	18	4	38.1	No	Yes	2593770	7898930	1501460	6812110	1530890	3657610	388305
F7BTI3	AIG1-type G domain-containing protein OS=Equus caballus OX=9796 PE=3 SV=3	3 SV	FALSE	FALSE	10	2	38.1	No	No	3148460
A0A3Q2I8Y6	Alpha-2-glycoprotein 1, zinc-binding OS=Equus caballus OX=9796 GN=AZGP1 PE=1 SV=1	AZGP1	TRUE	TRUE	42	14	38.2	No	Yes							13425000	39110100	9066700	7018300		6766250
A0A9L0T4D8	V-set domain containing T cell activation inhibitor 1 OS=Equus caballus OX=9796 GN=VTCN1 PE=4 SV=1	VTCN1	FALSE	TRUE	7	2	38.2	No	No		6289140			10723500
A0A9L0RHE9	Stathmin domain containing 1 OS=Equus caballus OX=9796 GN=STMND1 PE=4 SV=1	STMND1	FALSE	FALSE	10	2	38.2	No	No		1089610			439650
A0A9L0SW71	Surfactant protein D OS=Equus caballus OX=9796 GN=SFTPD PE=3 SV=1	SFTPD	TRUE	TRUE	48	25	38.3	Yes	Yes	12588400000	26222600000	32741700000	11989800000	25399400000	42087700000	1160150000	548735000	84424000	251509000	23984300	167758000
F6WQ61	G protein subunit beta 2 OS=Equus caballus OX=9796 GN=GNB2 PE=3 SV=2	GNB2	TRUE	TRUE	38	4	38.3	No	Yes	13382300	24813300	13016100	6684630	34509900	17420700						3070030
A0A9L0RV55	Joining chain of multimeric IgA and IgM OS=Equus caballus OX=9796 GN=JCHAIN PE=1 SV=1	JCHAIN	TRUE	FALSE	35	18	38.4	Yes	Yes	620191000	1601880000	675054000	586713000	608863000	620520000	1734330000	2324430000	684211000	4788650000	12231600000	8254150000
P12763	SWISS-PROT:P12763 (Bos taurus) Alpha-2-HS-glycoprotein precursor	FETUA_BOVIN	FALSE	FALSE	14	4	38.4	No	Yes											13332100	20985600
A0A3Q2H9I9	Adenylyl cyclase-associated protein OS=Equus caballus OX=9796 GN=LOC102149234 PE=3 SV=1	LOC102149234	FALSE	FALSE	23	1	38.4	No	No										771500
F6Z041	Beta-2-glycoprotein 1 OS=Equus caballus OX=9796 GN=APOH PE=1 SV=2	APOH	TRUE	TRUE	61	37	38.5	Yes	Yes	928664000	185128000	87782500	886609000	128068000	154738000	736866000	138736000	15430400	149080000	5872910	2230610
A0A9L0SPL0	Ras homolog family member G OS=Equus caballus OX=9796 GN=RHOG PE=1 SV=1	RHOG	TRUE	TRUE	32	6	38.5	No	Yes	15631800	11197200	34046600	7160190	2727600	10724700
A0A9L0S5Z4	Malate dehydrogenase OS=Equus caballus OX=9796 GN=MDH1 PE=1 SV=1	MDH1	TRUE	TRUE	37	8	38.5	No	Yes	6866990	6678180	8712200	7504910	6057100	11516400	425356		3416860	603068
A0A9L0TFA7	Glycerol-3-phosphate dehydrogenase [NAD(+)] OS=Equus caballus OX=9796 GN=GPD1L PE=1 SV=1	GPD1L	TRUE	TRUE	9	3	38.6	No	Yes	3490400		15338000			10503600
Q8HZM6	Annexin A1 OS=Equus caballus OX=9796 GN=ANXA1 PE=2 SV=3	ANXA1	TRUE	TRUE	82	35	38.7	Yes	Yes	40159400	80286900	50894800	10270600	250433000	62261600	13596400	23774000	224216000	6181840	5347120	87038000
A0A5F5Q0V8	Alpha-2-HS-glycoprotein OS=Equus caballus OX=9796 GN=AHSG PE=1 SV=2	AHSG	TRUE	TRUE	47	16	38.7	Yes	Yes	185550000	88903400	188218000	244171000	97173300	20879400	755427000	266313000	670177000	272192000	58986700	46227000
F7DQY2	Methylthioribose-1-phosphate isomerase OS=Equus caballus OX=9796 GN=YJU2B PE=1 SV=3	YJU2B	FALSE	FALSE	10	3	38.7	No	Yes	482374		6203590	1144180
A0A5F5PK37	Mitogen-activated protein kinase OS=Equus caballus OX=9796 GN=MAPK3 PE=3 SV=1	MAPK3	TRUE	TRUE	15	3	38.7	No	No	956719
A0A3Q2L0A4	Ubiquitin-like-conjugating enzyme ATG3 OS=Equus caballus OX=9796 GN=ATG3 PE=3 SV=1	ATG3	TRUE	TRUE	6	2	38.8	No	No			879498	955637
A0A9L0SA27	cathepsin X OS=Equus caballus OX=9796 GN=CTSZ PE=1 SV=1	CTSZ	TRUE	TRUE	11	4	38.9	No	Yes	8983380	2254260	10966700	2876470	1448130	2315260
A0A3Q2GXQ7	Galectin OS=Equus caballus OX=9796 GN=LGALS3 PE=1 SV=2	LGALS3	TRUE	TRUE	12	4	38.9	No	Yes								947506	2981670	5472030		2222030
A0A5F5PEG5	Protein AMBP OS=Equus caballus OX=9796 GN=AMBP PE=1 SV=1	AMBP	TRUE	TRUE	32	12	39	No	Yes	12107500	1762410		2837910	5831730	2379340	33022700	30841300	3393220	29975000	6184080
F6Q9S8	CD81 molecule OS=Equus caballus OX=9796 GN=CD81 PE=3 SV=3	CD81	TRUE	TRUE	7	2	39	No	No	2483330
A0A9L0T8W5	Annexin OS=Equus caballus OX=9796 GN=ANXA2 PE=1 SV=1	ANXA2	TRUE	TRUE	67	2	39.1	No	No	47156900	44166100		50045900	115278000	266163000	22344300	2673620		3558880		5397470
Q9TTT3	Monocyte differentiation antigen CD14 OS=Equus caballus OX=9796 GN=CD14 PE=2 SV=1	CD14	TRUE	TRUE	34	7	39.1	No	Yes	3285510	1212040	6970150		3153900			1201350		1616310
A0A3Q2I5B6	Annexin OS=Equus caballus OX=9796 GN=ANXA5 PE=1 SV=2	ANXA5	TRUE	TRUE	51	10	39.2	No	Yes	4814670	3026820	14470700		3504290	13934400	596516	2669260	96232400	2431620		33201200
F6QXY2	Actin related protein 1A OS=Equus caballus OX=9796 GN=ACTR1A PE=3 SV=2	ACTR1A	TRUE	TRUE	22	3	39.2	No	No	770730
A0A9L0RE37	Na(+)/H(+) exchange regulatory cofactor NHE-RF OS=Equus caballus OX=9796 GN=NHERF1 PE=1 SV=1	NHERF1	FALSE	FALSE	50	16	39.5	No	Yes	3133380	66806000	12752400	3782120	175791000	24094300		347834
A0A3Q2I9R9	Glutathione S-transferase OS=Equus caballus OX=9796 GN=LOC100058290 PE=1 SV=2	LOC100058290	FALSE	FALSE	12	3	39.5	No	No			1026620		5434110				4705080
A0A3Q2LQH7	G protein subunit beta 1 OS=Equus caballus OX=9796 GN=GNB1 PE=3 SV=1	GNB1	TRUE	TRUE	59	11	39.6	No	Yes	43574300	96418700	138881000	36027900	207624000	149649000	1705210	796769
A0A9L0RNJ9	Paraoxonase OS=Equus caballus OX=9796 GN=PON3 PE=1 SV=1	PON3	TRUE	TRUE	10	2	39.6	No	No			4456500			3220420
F6V407	IST1 homolog OS=Equus caballus OX=9796 GN=IST1 PE=3 SV=1	IST1	TRUE	TRUE	21	10	39.7	No	Yes	1916180	19093800	22823700	477649	52041300	24210000
A0A3Q2HJE2	MHC class I antigen 3.7 OS=Equus caballus OX=9796 GN=EQMCE1 PE=1 SV=2	EQMCE1	FALSE	FALSE	27	4	40.1	No	Yes	14788700	90767100	9515700	13663400	108428000	44197700			3811600
F6W9B1	ST13 Hsp70 interacting protein OS=Equus caballus OX=9796 GN=ST13 PE=1 SV=3	ST13	TRUE	TRUE	11	4	40.2	No	Yes	305070	822758	3292310	1285440	5925890	4292970
A0A9L0SHH2	Protein XRP2 OS=Equus caballus OX=9796 GN=RP2 PE=3 SV=1	RP2	TRUE	TRUE	10	4	40.2	No	Yes	619474	1028540	2977900	677053	7224060	2747240
A0A3Q2HX18	Membrane cofactor protein OS=Equus caballus OX=9796 GN=LOC100057500 PE=4 SV=1	LOC100057500	FALSE	FALSE	8	1	40.3	No	No			1060750			1543530
A0A9L0T021	Lumican OS=Equus caballus OX=9796 GN=LUM PE=1 SV=1	LUM	TRUE	TRUE	24	5	40.3	No	Yes							7237480	2993770
F6VZY5	Vasodilator stimulated phosphoprotein OS=Equus caballus OX=9796 GN=VASP PE=1 SV=4	VASP	TRUE	TRUE	8	2	40.3	No	No					1385670
A0A9L0RK70	Glycogenin 1 OS=Equus caballus OX=9796 GN=GYG1 PE=1 SV=1	GYG1	FALSE	TRUE	8	2	40.3	No	No	567744
A0A3Q2GTU4	Fructose-bisphosphate aldolase OS=Equus caballus OX=9796 GN=ALDOA PE=1 SV=3	ALDOA	TRUE	TRUE	66	2	40.4	No	No	6355530	11375400	4240660	4106640	20189400	3466870	3767450	2564070	19436900	23811300	13547700
F7C7W3	G protein subunit alpha i1 OS=Equus caballus OX=9796 GN=GNAI1 PE=4 SV=2	GNAI1	TRUE	TRUE	15	1	40.4	No	No	467520	2588720	656419		2822150	762273	633764
F6XWM5	Haptoglobin OS=Equus caballus OX=9796 GN=LOC100067869 PE=1 SV=3	LOC100067869	FALSE	TRUE	57	33	40.5	Yes	Yes	48921500	7717100	3306570	120938000	23476800	59511800	1230010000	1505320000	822647000	455485000	487292000	137002000
F7A5E3	Actin gamma 1 OS=Equus caballus OX=9796 GN=ACTG1 PE=1 SV=4	ACTG1	TRUE	TRUE	76	1	40.6	No	No	13464800	1218640	14447500	12466100	9317630	18343900	885817
F6RRV1	Fetuin B OS=Equus caballus OX=9796 GN=FETUB PE=1 SV=3	FETUB	TRUE	TRUE	48	24	40.7	Yes	Yes	29119200	8081740	47118900	22731200	8470300	46915400	29446700	21568500	99986900	21658600	2965650	31123000
F7DYC4	Surfactant protein B OS=Equus caballus OX=9796 GN=SFTPB PE=4 SV=4	SFTPB	FALSE	TRUE	70	26	40.8	Yes	Yes	2190610000	728074000	4323970000	1591510000	1213490000	2758730000	111129000	35899100	74923300	38187200	3770530	40661000
A0A3Q2GX72	MHC class I antigen 3.7 OS=Equus caballus OX=9796 GN=EQMCE1 PE=3 SV=3	EQMCE1	FALSE	FALSE	22	1	40.9	No	No	2840680	2109260	7328740	1305560	6447580	594976
A0A9L0RNQ0	Vesicle trafficking 1 OS=Equus caballus OX=9796 GN=VTA1 PE=1 SV=1	VTA1	TRUE	TRUE	12	3	40.9	No	Yes			3797420		11146500	4564080
F7B435	G protein subunit alpha i3 OS=Equus caballus OX=9796 GN=GNAI3 PE=1 SV=3	GNAI3	TRUE	TRUE	15	2	41	No	No	1096090	3074050		1155690	10056000	5768590
F6VTF3	Galectin OS=Equus caballus OX=9796 GN=LOC100058771 PE=4 SV=3	LOC100058771	FALSE	FALSE	9	3	41	No	Yes		8994240	1933660		10449200	1609570
F7AHF3	Actin beta like 2 OS=Equus caballus OX=9796 GN=ACTBL2 PE=1 SV=2	ACTBL2	TRUE	TRUE	31	1	41.1	No	No	2598400
A0A5F5PIR7	GDP-mannose 4,6-dehydratase OS=Equus caballus OX=9796 GN=GMDS PE=1 SV=2	GMDS	TRUE	TRUE	10	3	41.1	No	No			627328			669329
A0A3Q2I536	Ig-like domain-containing protein OS=Equus caballus OX=9796 GN=LOC100054397 PE=3 SV=3	LOC100054397	FALSE	FALSE	9	3	41.5	No	Yes		5081880	4541490		11251400	2261050
A0A3Q2GUS9	NADP-dependent oxidoreductase domain-containing protein OS=Equus caballus OX=9796 GN=LOC100070509 PE=1 SV=3	LOC100070509	FALSE	FALSE	55	4	41.6	No	Yes	77169800	28014600	176248000	27731800	88974300	289749000	25711300	10125500	450289000	10357600		251085000
A0A9L0SVW3	G protein subunit alpha 14 OS=Equus caballus OX=9796 GN=GNA14 PE=3 SV=1	GNA14	TRUE	TRUE	34	7	41.6	No	Yes	828107	31984300	11664800	1293790	72921900	27674000
A0A3Q2HII4	Advanced glycosylation end-product specific receptor OS=Equus caballus OX=9796 GN=AGER PE=4 SV=1	AGER	FALSE	TRUE	13	4	41.6	No	Yes	4273660	850982	23401900	2095890		9945560	3028170					2446390
F6TXT9	Aquaporin-5 OS=Equus caballus OX=9796 GN=AQP5 PE=3 SV=1	AQP5	TRUE	TRUE	8	3	41.6	No	Yes	4167990	21637800	7183080		22292500	16485500		1236300
A0A9L0SDG9	Ig-like domain-containing protein OS=Equus caballus OX=9796 PE=1 SV=1	1 SV	FALSE	FALSE	48	28	41.7	No	No	364601000	424316000	61606800	108569000	257864000	48535400	1491960000	1881200000	714872000	4726600000	4913710000	1113620000
P60708	Actin, cytoplasmic 1 OS=Equus caballus OX=9796 GN=ACTB PE=2 SV=1	ACTB	TRUE	TRUE	79	2	41.7	No	No	1419420000	622122000	2188240000	929903000	1377600000	1911230000	134846000	60468800	89602600	324536000	162697000	394041000
A0A3Q2LB56	Cathepsin B OS=Equus caballus OX=9796 GN=CTSB PE=1 SV=2	CTSB	TRUE	TRUE	17	5	42	No	Yes	3750520							1637740	594452	3958360
F6TAZ0	Glutamine synthetase OS=Equus caballus OX=9796 GN=GLUL PE=1 SV=3	GLUL	TRUE	TRUE	17	2	42	No	No												27151900
F6W354	Actin related protein 3 OS=Equus caballus OX=9796 GN=ACTR3 PE=1 SV=3	ACTR3	TRUE	TRUE	20	5	42	No	Yes	1008020			3055200	1602080	2753560				817855
A0A9L0SHC6	G protein-coupled receptor class C group 5 member A OS=Equus caballus OX=9796 GN=GPRC5A PE=4 SV=1	GPRC5A	TRUE	TRUE	22	6	42.1	No	Yes	35889300	10577600	102672000	14021600	53130000	141060000						4804480
A0A3Q2IAY3	G protein subunit alpha q OS=Equus caballus OX=9796 GN=GNAQ PE=3 SV=2	GNAQ	TRUE	TRUE	28	6	42.1	No	Yes			11791900		4656000	4625010
A0A9L0TIZ2	SLC9A3 regulator 2 OS=Equus caballus OX=9796 GN=NHERF2 PE=4 SV=1	NHERF2	FALSE	FALSE	21	6	42.1	No	Yes	439652	3698510	818967	319885	14306400	1339430
F6Z1Z7	Small ribosomal subunit protein eS1 OS=Equus caballus OX=9796 GN=RPS3A PE=1 SV=2	RPS3A	TRUE	TRUE	8	3	42.1	No	Yes	920127		2005330
A0A3Q2KSD9	SEC14 like lipid binding 3 OS=Equus caballus OX=9796 GN=SEC14L3 PE=1 SV=3	SEC14L3	FALSE	FALSE	70	26	42.2	No	Yes	92076600	113900000	306724000	69429500	179516000	271078000	4909540	9926640	553392000	6624070		145285000
F7DE75	NSF attachment protein alpha OS=Equus caballus OX=9796 GN=NAPA PE=1 SV=4	NAPA	TRUE	TRUE	6	2	42.2	No	No	1138850		3700710			3272930
A0A5F5PZT3	Cathepsin H OS=Equus caballus OX=9796 GN=LOC111775633 PE=3 SV=1	LOC111775633	FALSE	FALSE	52	21	42.4	No	Yes	7473070		3085190		1130330	2160910	25145400	16199800	123898000	26513000	10956800	5903530
A0A9L0TJ76	G protein subunit alpha i2 OS=Equus caballus OX=9796 GN=GNAI2 PE=4 SV=1	GNAI2	TRUE	TRUE	42	11	42.4	No	Yes	29334000	28641100	36421300	7553900	45970600	35252900
A0A9L0SQJ4	Proteasome activator subunit 1 OS=Equus caballus OX=9796 GN=PSME1 PE=1 SV=1	PSME1	TRUE	TRUE	11	5	42.4	No	Yes	4118690		644961	1696210
A0A9L0TP99	CD5 molecule like OS=Equus caballus OX=9796 GN=CD5L PE=1 SV=1	CD5L	TRUE	TRUE	38	16	42.6	Yes	Yes	7979840	225703000	35974200	2802810	128695000	11961300	2130470	22453400	5375460	36149000	221003000	168608000
A0A3Q2LHR3	Napsin A aspartic peptidase OS=Equus caballus OX=9796 GN=NAPSA PE=3 SV=1	NAPSA	TRUE	TRUE	17	4	42.9	No	Yes	19318000	46564600	19856700	13640500			541059	2469990		14776700
A0A3Q2LG11	Chitinase 3 like 1 OS=Equus caballus OX=9796 GN=CHI3L1 PE=4 SV=2	CHI3L1	FALSE	TRUE	30	8	42.9	No	Yes								7143890	3114770	1186510
A0A3Q2HDF1	Plasma retinol-binding protein OS=Equus caballus OX=9796 GN=RBP4 PE=3 SV=2	RBP4	TRUE	TRUE	31	12	43	No	Yes				245938			29441400	23575600	3105530	2013570
F6PSZ4	Leucine rich adaptor protein 1 OS=Equus caballus OX=9796 GN=LURAP1 PE=3 SV=2	LURAP1	FALSE	TRUE	12	4	43	No	Yes	1946010	12266400	4414890	487686	20354300			1421910
A0A9L0T3R8	S-(hydroxymethyl)glutathione dehydrogenase OS=Equus caballus OX=9796 GN=ADH5 PE=3 SV=1	ADH5	TRUE	TRUE	12	2	43	No	No	962966		1799250	1174700
A0A5F5PEE6	Apolipoprotein E OS=Equus caballus OX=9796 GN=APOA4 PE=1 SV=2	APOA4	TRUE	TRUE	88	66	43.2	No	Yes	4671680000	6705730000	2744380000	3631040000	4181240000	675883000	114252000	65104600	21888600	77396100
A0A3Q2LN10	Pentraxin 3 OS=Equus caballus OX=9796 GN=PTX3 PE=4 SV=2	PTX3	TRUE	TRUE	7	2	43.2	No	No		3849780			1343920
A0A3Q2LJK9	L-lactate dehydrogenase OS=Equus caballus OX=9796 GN=LDHB PE=1 SV=1	LDHB	TRUE	TRUE	34	11	43.3	No	Yes	162448000	14832400	74459200	102418000	37373600	54122000	1501190			6101800		64295300
A0A9L0SUW4	Dual oxidase maturation factor 1 OS=Equus caballus OX=9796 GN=DUOXA1 PE=3 SV=1	DUOXA1	TRUE	FALSE	4	2	43.3	No	No					4478110
A0A3Q2LFB3	Actin alpha cardiac muscle 1 OS=Equus caballus OX=9796 GN=ACTC1 PE=3 SV=2	ACTC1	TRUE	TRUE	41	3	43.6	No	No	1330590									7027420
A0A5F5PWX1	Olfactomedin like 3 OS=Equus caballus OX=9796 GN=OLFML3 PE=4 SV=1	OLFML3	TRUE	TRUE	5	2	43.6	No	No										153132
A0A3Q2LBP6	Complement factor D OS=Equus caballus OX=9796 GN=CFD PE=4 SV=2	CFD	TRUE	TRUE	34	10	43.9	No	Yes	1499810			314925			19187400	10673200	48309600	8067020		935079
A0A9L0RUP7	G protein subunit alpha 13 OS=Equus caballus OX=9796 GN=GNA13 PE=3 SV=1	GNA13	TRUE	TRUE	20	5	43.9	No	Yes	17922100	45741900	77352500	19133600	85269300	19895400
F7APH4	SPARC OS=Equus caballus OX=9796 GN=SPARC PE=3 SV=2	SPARC	TRUE	TRUE	7	2	43.9	No	No							2308190		9273500
A0A3Q2HCW6	Fibrinogen C-terminal domain-containing protein OS=Equus caballus OX=9796 GN=LOC100069029 PE=3 SV=2	LOC100069029	FALSE	FALSE	34	14	44	No	Yes	28760000	133643000	22060900	943495	56801300		6248430	17989400		2726440	28662100	143371000
F7DTV1	Paraoxonase OS=Equus caballus OX=9796 GN=PON1 PE=1 SV=4	PON1	TRUE	TRUE	35	10	44.1	No	Yes	48075700	10702000	7726890	6921650	11164500	3051430
P08727	SWISS-PROT:P08727 Tax_Id=9606 Gene_Symbol=KRT19 Keratin, type I cytoskeletal 19	KRT19_HUM	FALSE	FALSE	18	2	44.1	No	No	1362050		3462470	1087400	2951470	5534900
A0A3Q2L254	Fructose-bisphosphate aldolase OS=Equus caballus OX=9796 GN=ALDOA PE=1 SV=3	ALDOA	TRUE	TRUE	60	1	44.2	No	No		2213910	4064730	2613070	9049360	5428620				9103030
A0A5F5Q2J1	Aspartate aminotransferase OS=Equus caballus OX=9796 GN=GOT1 PE=1 SV=2	GOT1	TRUE	TRUE	22	5	44.2	No	No	913263			585169			1659160
Q9D646	TREMBL:Q9D646 Tax_Id=10090 Gene_Symbol=Krt34 10 days neonate skin cDNA, RIKEN full-length enriched library, clone:4733401E01 product:keratin complex 1, acidic, gene 4, full insert sequence	KRT34_HUM	FALSE	FALSE	25	3	44.5	No	No								24678400
F6WM79	Actin related protein 2 OS=Equus caballus OX=9796 GN=ACTR2 PE=1 SV=3	ACTR2	TRUE	TRUE	29	9	44.5	No	Yes	11893800	803603	7797300	8362680	2790050	4690540
A0A5S7PJF1	Enoyl reductase (ER) domain-containing protein OS=Equus caballus OX=9796 GN=LOC100034242 PE=3 SV=1	LOC100034242	FALSE	FALSE	11	3	44.5	No	Yes	10527900		24407200			3652090						4096630
A0A3Q2I2V3	Cathepsin D OS=Equus caballus OX=9796 GN=CTSD PE=1 SV=2	CTSD	TRUE	TRUE	11	3	44.5	No	No				436805
P00559	Phosphoglycerate kinase 1 OS=Equus caballus OX=9796 GN=PGK1 PE=1 SV=2	PGK1	TRUE	TRUE	39	1	44.6	No	No	1142190
A0A3Q2HUY8	S-adenosyl-L-homocysteine hydrolase NAD binding domain-containing protein OS=Equus caballus OX=9796 GN=AHCY PE=1 SV=2	AHCY	TRUE	TRUE	23	4	44.6	No	Yes					2701480					3973720		9559930
F7C0U4	NADP-dependent oxidoreductase domain-containing protein OS=Equus caballus OX=9796 GN=LOC100146514 PE=1 SV=3	LOC100146514	FALSE	FALSE	12	3	44.6	No	Yes	588367	923949	5422720	841939
F6XC16	Vesicle amine transport 1 OS=Equus caballus OX=9796 GN=VAT1 PE=1 SV=3	VAT1	TRUE	TRUE	28	9	44.7	No	Yes	24036900	376443	3236830	6901210	2226330	5115550	311253
A0A3Q2I6K2	Ig-like domain-containing protein OS=Equus caballus OX=9796 GN=LOC100049798 PE=3 SV=3	LOC100049798	FALSE	FALSE	17	1	44.7	No	No	2703230
A0A9L0SKQ6	Nucleoside diphosphate kinase OS=Equus caballus OX=9796 GN=NME2 PE=1 SV=1	NME2	TRUE	TRUE	12	4	44.8	No	Yes	1575230		3260960		6151450	4731800		1261190	18389700	1168830
F6YYB1	Proteasome 20S subunit beta 1 OS=Equus caballus OX=9796 GN=PSMB1 PE=1 SV=2	PSMB1	TRUE	TRUE	8	3	44.8	No	Yes	2033200		3636280	2038570		2822000				864191
F7CJW5	Arylsulfatase A OS=Equus caballus OX=9796 GN=ARSA PE=1 SV=3	ARSA	FALSE	TRUE	6	2	44.9	No	No										805730
A0A9L0RJG1	Annexin OS=Equus caballus OX=9796 GN=ANXA2 PE=1 SV=1	ANXA2	TRUE	TRUE	61	2	45	No	No	181153000	74623100	313611000	94668800	250429000	521575000	56298600	5145560		11756500		3273440
A0A9L0RHA1	Tumor susceptibility 101 OS=Equus caballus OX=9796 GN=TSG101 PE=3 SV=1	TSG101	TRUE	TRUE	10	4	45.1	No	Yes		2966700	5544950		17545600	8547910
F6XS73	Chromosome 13 C16orf89 homolog OS=Equus caballus OX=9796 GN=C13H16orf89 PE=4 SV=3	C13H16orf89	FALSE	FALSE	17	7	45.2	No	Yes	14999400	1157700	5651330	2293390	1937240	2120240				1970510
F7DRS2	Serpin family A member 6 OS=Equus caballus OX=9796 GN=SERPINA6 PE=1 SV=4	SERPINA6	FALSE	TRUE	21	9	45.3	No	Yes	5871310	2544480		6504380	1098670		9627270	12225700	17720700	3832050	4289720
ENSEMBL.ENSP00000377550	Tax_Id=9606 Gene_Symbol=KRT13 46 kDa protein	KRT13_HUM	FALSE	FALSE	20	2	45.7	No	No					3906100
F6VX41	Large ribosomal subunit protein uL4 OS=Equus caballus OX=9796 GN=RPL4 PE=1 SV=4	RPL4	TRUE	TRUE	9	3	45.7	No	Yes	1244460		839025
F6Z0M9	Flotillin OS=Equus caballus OX=9796 GN=FLOT1 PE=3 SV=3	FLOT1	TRUE	TRUE	5	2	45.7	No	No					4879160
A0A3Q2HJT9	Proteasome 26S subunit, ATPase 6 OS=Equus caballus OX=9796 GN=PSMC6 PE=1 SV=1	PSMC6	TRUE	TRUE	14	4	45.8	No	Yes	1253270		3911070
A0A3Q2GUY5	Protein kinase cAMP-dependent type II regulatory subunit alpha OS=Equus caballus OX=9796 GN=PRKAR2A PE=1 SV=3	PRKAR2A	TRUE	TRUE	9	3	45.8	No	Yes					3857400	6942270
A0A3Q2HU28	Sulfotransferase OS=Equus caballus OX=9796 GN=CHST4 PE=3 SV=2	CHST4	FALSE	TRUE	5	2	45.8	No	No					541686
F6VDK7	Keratin 33B OS=Equus caballus OX=9796 GN=KRT33B PE=3 SV=2	KRT33B	TRUE	TRUE	50	4	45.9	No	Yes	4270090			18777200	252410000	77527500		1953190000	4965730			35298200
A0A3Q2I6Q7	Macrophage receptor with collagenous structure OS=Equus caballus OX=9796 GN=MARCO PE=4 SV=2	MARCO	FALSE	TRUE	11	4	45.9	No	No							1568580			13255100
F7DZD7	Actin related protein 1B OS=Equus caballus OX=9796 GN=ACTR1B PE=3 SV=2	ACTR1B	TRUE	TRUE	12	2	45.9	No	No			461269			6591530
A0A3Q2H2M2	Chloride intracellular channel protein OS=Equus caballus OX=9796 GN=CLIC5 PE=3 SV=1	CLIC5	TRUE	TRUE	32	8	46.1	No	Yes	9008400	1446170	47247000		6849290	62036200	512264		4823350			2340170
P34955	SWISS-PROT:P34955 (Bos taurus) Alpha-1-antiproteinase precursor	A1AT_BOVIN	FALSE	FALSE	7	3	46.1	No	Yes											8433900	7036140
A0A9L0S0M1	Lysosomal associated membrane protein 3 OS=Equus caballus OX=9796 GN=LAMP3 PE=3 SV=1	LAMP3	TRUE	TRUE	6	2	46.1	No	No	1517890			295082			794561
F6RKT2	Actin related protein 2/3 complex subunit 1B OS=Equus caballus OX=9796 GN=ARPC1B PE=1 SV=4	ARPC1B	TRUE	TRUE	22	4	46.3	No	No			1014190		830458					1051490
F6XTN1	ATP-dependent RNA helicase OS=Equus caballus OX=9796 GN=EIF4A1 PE=1 SV=2	EIF4A1	TRUE	TRUE	10	3	46.4	No	Yes	8509680		5800380	3471890
F6VIG9	Adenosylhomocysteinase OS=Equus caballus OX=9796 GN=AHCY PE=1 SV=3	AHCY	TRUE	TRUE	14	1	46.4	No	No										1029990
A0A9L0S7B8	L-lactate dehydrogenase OS=Equus caballus OX=9796 GN=LDHA PE=1 SV=1	LDHA	TRUE	TRUE	27	7	46.7	No	Yes	29971600	6471480	20225500	26884400	12520600	11600000
F7CYP1	Alpha-1-antitrypsin OS=Equus caballus OX=9796 GN=SPI2 PE=1 SV=4	SPI2	FALSE	TRUE	63	12	46.8	Yes	Yes	382619000	75879100	161667000	178136000	51041200	128590000	488638000	1798670000	3914220000	487327000	1245790000	1543860000
A0A5F5PMD7	Alpha-1-antitrypsin OS=Equus caballus OX=9796 GN=SPI2 PE=1 SV=2	SPI2	FALSE	TRUE	63	2	46.8	No	No	97941400	9698470	12972000	18191300		9039990	45922100	224578000	9977860	89283500	156734000	200556000
A0A5F5PST6	Arrestin domain containing 1 OS=Equus caballus OX=9796 GN=ARRDC1 PE=3 SV=1	ARRDC1	TRUE	TRUE	7	3	46.8	No	Yes		7007300	3506780		6927540	1875040
F7ATS5	Golgi membrane protein 1 OS=Equus caballus OX=9796 GN=GOLM1 PE=1 SV=3	GOLM1	TRUE	TRUE	9	3	46.8	No	Yes							1571070		2045660			3113240
F6T3Y8	Actin beta OS=Equus caballus OX=9796 GN=ACTB PE=3 SV=3	ACTB	TRUE	TRUE	65	2	46.9	No	No	48964600							1791290		6656000
F7DXM5	Alpha-1-antitrypsin OS=Equus caballus OX=9796 GN=SPI2 PE=1 SV=3	SPI2	FALSE	TRUE	55	2	46.9	No	No	90764200	23709300		59741400	11204200	31407100	19099800	100553000	3024520			92986200
P38029	Alpha-1-antiproteinase 2 OS=Equus caballus OX=9796 PE=1 SV=2	1 SV	FALSE	FALSE	55	7	46.9	No	No	8445260						5918140	17592800	24706300	37419100		19339200
A0A3Q2H846	Alpha-1-antitrypsin OS=Equus caballus OX=9796 GN=SPI2 PE=1 SV=1	SPI2	FALSE	TRUE	61	1	46.9	No	No	18689400	14893900	47733900		10466800		998648	53078100	144219000	11299200	147237000	362144000
A0A9L0SY47	UPAR/Ly6 domain-containing protein OS=Equus caballus OX=9796 GN=LOC100069985 PE=1 SV=1	LOC100069985	FALSE	FALSE	15	5	46.9	No	Yes	2980440	10858400	4153060	2390350	25078600	1119820	286769	137365
A0A5F5Q179	T-complex protein 1 subunit alpha OS=Equus caballus OX=9796 GN=TCP1 PE=1 SV=1	TCP1	TRUE	TRUE	13	1	46.9	No	No			1682630
A0A9L0TP87	Coronin OS=Equus caballus OX=9796 GN=CORO1A PE=1 SV=1	CORO1A	TRUE	TRUE	24	1	47	No	No		862993
F7CS30	Caveolae associated protein 1 OS=Equus caballus OX=9796 GN=CAVIN1 PE=1 SV=4	CAVIN1	FALSE	FALSE	6	3	47	No	Yes	1374200		6102610	305822		740215
A0A9L0TIY3	Serpin family F member 1 OS=Equus caballus OX=9796 GN=SERPINF1 PE=1 SV=1	SERPINF1	TRUE	TRUE	29	16	47.1	No	Yes	7010840		3361340	16237400		3193080	32779800	35897700	2950770	25416000	6602880	19758900
A2A5Y0	TREMBL:A2A5Y0 Tax_Id=10090 Gene_Symbol=Krt31 keratin complex 1, acidic, gene 1	KRT31_HUM	FALSE	FALSE	33	0	47.1	No	No					710777			537970000				8739880
F6Q6X3	Coronin OS=Equus caballus OX=9796 GN=CORO1A PE=1 SV=2	CORO1A	TRUE	TRUE	30	3	47.1	No	Yes	2807120	2536580	3082480		4521420	2239520				4358770
A0A3Q2H3R5	Tubulin beta chain OS=Equus caballus OX=9796 GN=TUBB4B PE=3 SV=2	TUBB4B	TRUE	TRUE	89	2	47.4	No	No	293000000	26695800	247004000	59778100	33341300	131954000	3684480		508223	5619090		12510200
A0A9L0RBQ7	Calreticulin OS=Equus caballus OX=9796 GN=CALR PE=1 SV=1	CALR	TRUE	TRUE	15	4	47.5	No	Yes			1265060				833601		11905500			2264180
A0A9L0S3D0	Serpin family E member 2 OS=Equus caballus OX=9796 GN=SERPINE2 PE=1 SV=1	SERPINE2	TRUE	TRUE	8	2	47.5	No	No	471761
A0A9L0SFA4	Uncharacterized protein OS=Equus caballus OX=9796 GN=LOC102149122 PE=4 SV=1	LOC102149122	FALSE	FALSE	14	9	47.6	No	Yes	202180000	2075960000	1023040000	226381000	2158070000	1216200000	5740580	28127600	9585690
A0A9L0TAL9	Lysosomal associated membrane protein 1 OS=Equus caballus OX=9796 GN=LAMP1 PE=1 SV=1	LAMP1	TRUE	TRUE	9	4	47.8	No	Yes	477472	3529290	9487630	670815	5647300	8747520	2937060	1195260	19256500			4693040
F7C0D9	Kininogen 1 OS=Equus caballus OX=9796 GN=KNG1 PE=1 SV=2	KNG1	TRUE	TRUE	62	28	47.9	Yes	Yes	11147100	11735600	5092900	15828000	11186400	2438970	86180300	88530500	93755600	61084100	6433570	2530390
A0A9L0R7R8	Phosphoglycerate kinase OS=Equus caballus OX=9796 GN=PGK1 PE=1 SV=1	PGK1	TRUE	TRUE	35	1	48	No	No	10936900	4755550	26467200	8385420	13645900	11474300				337074
A0A9L0SFA9	BRO1 domain-containing protein BROX OS=Equus caballus OX=9796 GN=BROX PE=3 SV=1	BROX	TRUE	TRUE	7	2	48	No	No			6028470		2645370	4442440
Q04695	SWISS-PROT:Q04695 Tax_Id=9606 Gene_Symbol=KRT17 Keratin, type I cytoskeletal 17	KRT17_HUM	FALSE	FALSE	13	1	48.1	No	No					10635500
A0A9L0T558	Leucine rich alpha-2-glycoprotein 1 OS=Equus caballus OX=9796 GN=LRG1 PE=4 SV=1	LRG1	TRUE	TRUE	40	15	48.2	No	Yes	2363940			2614900	611781	906927	32790700	38749300	10002700	6284010	4308080	667354
A0A9L0S565	Actin related protein 2/3 complex subunit 1A OS=Equus caballus OX=9796 GN=ARPC1A PE=1 SV=1	ARPC1A	TRUE	TRUE	9	1	48.5	No	No					784355
F7DIB3	SEC14 like lipid binding 2 OS=Equus caballus OX=9796 GN=SEC14L2 PE=1 SV=2	SEC14L2	FALSE	TRUE	11	1	48.6	No	No	3816890			17510900
A0A3Q2H8C6	K Homology domain-containing protein OS=Equus caballus OX=9796 GN=PCBP2 PE=1 SV=3	PCBP2	TRUE	TRUE	8	2	48.7	No	No	644959	614601	2066100			2741570
A0A3Q2GWC1	Proteasome 26S subunit, ATPase 5 OS=Equus caballus OX=9796 GN=PSMC5 PE=1 SV=2	PSMC5	TRUE	TRUE	8	2	48.7	No	No			629163
A0A3Q2GWY0	Lysosomal associated membrane protein 2 OS=Equus caballus OX=9796 GN=LAMP2 PE=3 SV=1	LAMP2	TRUE	TRUE	4	2	48.8	No	No		1143670			2202900
A0A9L0T6I6	Transcobalamin 1 OS=Equus caballus OX=9796 GN=TCN1 PE=1 SV=1	TCN1	TRUE	TRUE	6	2	48.8	No	No								1240910
A0A3Q2HUA3	vesicle-fusing ATPase OS=Equus caballus OX=9796 GN=VPS4A PE=1 SV=2	VPS4A	TRUE	TRUE	14	3	49	No	Yes	1015260	7022060	3282130		10596300	14897900
F6PHE5	Keratin 38 OS=Equus caballus OX=9796 GN=KRT38 PE=4 SV=2	KRT38	TRUE	TRUE	11	1	49.1	No	No								36660600
A0A9L0T1L3	ATPase Na+/K+ transporting subunit beta 3 OS=Equus caballus OX=9796 GN=ATP1B3 PE=3 SV=1	ATP1B3	TRUE	TRUE	6	2	49.2	No	No	1668900	2423180	5073890	671097	1592900	5667880
A0A9R1SR95	Tubulin beta chain OS=Equus caballus OX=9796 GN=TUBB PE=3 SV=1	TUBB	TRUE	TRUE	51	1	49.4	No	No			1003840
F6PQ62	Cytidine/uridine monophosphate kinase 2 OS=Equus caballus OX=9796 GN=CMPK2 PE=3 SV=2	CMPK2	TRUE	TRUE	9	2	49.4	No	No	1182050		1176110	1228830		730311
A0A9L0TQH4	Septin OS=Equus caballus OX=9796 GN=SEPTIN7 PE=1 SV=1	SEPTIN7	FALSE	FALSE	8	2	49.4	No	No			1251710			1225780
F6WE78	Dickkopf WNT signaling pathway inhibitor 3 OS=Equus caballus OX=9796 GN=DKK3 PE=3 SV=2	DKK3	TRUE	TRUE	7	2	49.5	No	No							796953	1087560
A0A3Q2H7R9	Capping actin protein, gelsolin like OS=Equus caballus OX=9796 GN=CAPG PE=1 SV=2	CAPG	TRUE	TRUE	12	4	49.7	No	Yes	4195210		6523210		311890	2215750
A0A9L0RAT3	Argininosuccinate lyase OS=Equus caballus OX=9796 GN=ASL PE=1 SV=1	ASL	TRUE	TRUE	5	2	49.7	No	No	1381610		2113690	675932		632359
A0A3Q2KTE7	Proteasome 26S subunit, ATPase 2 OS=Equus caballus OX=9796 GN=PSMC2 PE=1 SV=2	PSMC2	TRUE	TRUE	12	4	49.7	No	Yes	337424		5005030
F6TJJ6	Hedgehog protein OS=Equus caballus OX=9796 GN=SHH PE=3 SV=2	SHH	FALSE	TRUE	13	4	49.8	No	No	10235300			4648230
A0A3Q2I9S7	Immunoglobulin heavy constant mu OS=Equus caballus OX=9796 GN=IGHM PE=1 SV=3	IGHM	TRUE	TRUE	50	30	49.9	Yes	Yes	278582000	210996000	39806200	209689000	129603000	12872300	1810000000	3642200000	2128360000	5428470000	10226500000	2844890000
A0A3Q2GVG0	AP-2 complex subunit mu OS=Equus caballus OX=9796 GN=AP2M1 PE=1 SV=3	AP2M1	TRUE	TRUE	5	2	49.9	No	No			1860790	1252920	449137
A0A3Q2HHC7	Sushi domain-containing protein OS=Equus caballus OX=9796 GN=LOC100057176 PE=4 SV=3	LOC100057176	FALSE	FALSE	23	6	50	No	Yes	2726260	26473700	13102600	5258510	55697400	8158610		811540
F7B9I7	Ectonucleotide pyrophosphatase/phosphodiesterase 6 OS=Equus caballus OX=9796 GN=ENPP6 PE=1 SV=1	ENPP6	TRUE	TRUE	27	8	50	No	No	16252400			5846550
A0A9L0SPB4	Elongation factor 1-alpha OS=Equus caballus OX=9796 PE=3 SV=1	3 SV	FALSE	FALSE	26	2	50.1	No	No	52109800	20391700	80518000	1133390	38940500	110472000		1291820				16041100
A0A3Q2HJJ4	Beta-1,4-galactosyltransferase OS=Equus caballus OX=9796 GN=B4GALT1 PE=3 SV=1	B4GALT1	TRUE	TRUE	9	4	50.1	No	No	3322610				1933970					546904
A0A9L0S410	Elongation factor 1-alpha OS=Equus caballus OX=9796 PE=3 SV=1	3 SV	FALSE	FALSE	18	1	50.2	No	No		4142180
A0A5F5Q4K1	Keratin 15 OS=Equus caballus OX=9796 GN=KRT15 PE=3 SV=2	KRT15	TRUE	TRUE	18	1	50.3	No	No								1670320
Q14532	SWISS-PROT:Q14532 Keratin, type I cuticular HA2 (Hair keratin, type I HA2)	KRT32_HUM	FALSE	FALSE	6	1	50.3	No	No								2932390
A0A9L0SFM5	Beta-1,4-glucuronyltransferase 1 OS=Equus caballus OX=9796 GN=B4GAT1 PE=3 SV=1	B4GAT1	FALSE	FALSE	7	3	50.3	No	No							1155670			351730
F6R449	Proteasome 26S subunit, ATPase 3 OS=Equus caballus OX=9796 GN=PSMC3 PE=1 SV=3	PSMC3	TRUE	TRUE	6	2	50.3	No	No				367362
F6QD28	Tubulin beta chain OS=Equus caballus OX=9796 GN=TUBB3 PE=3 SV=2	TUBB3	TRUE	TRUE	34	1	50.4	No	No				632200
A0A9L0SS49	Protein kinase C and casein kinase substrate in neurons 3 OS=Equus caballus OX=9796 GN=PACSIN3 PE=4 SV=1	PACSIN3	TRUE	TRUE	9	3	50.4	No	Yes			4797280		1637800	4348730
F6W2Y1	Fibrinogen gamma chain OS=Equus caballus OX=9796 GN=FGG PE=1 SV=2	FGG	TRUE	TRUE	52	26	50.5	Yes	Yes	24128800	72483100	5785590	4195600	7312740	1220740	20306800	19746300	1178630	308669000	103939000	18176200
A0A9L0S8F7	Keratin 39 OS=Equus caballus OX=9796 GN=KRT39 PE=3 SV=1	KRT39	FALSE	TRUE	15	1	50.5	No	No								1769660
A0A3Q2HSL5	Sushi domain-containing protein OS=Equus caballus OX=9796 GN=CD55 PE=4 SV=3	CD55	TRUE	TRUE	33	14	50.7	No	Yes	20880800	70454200	36363100	17845600	62331000	28255300	3768780	11199300		423166
A0A5F5PLR4	2',3'-cyclic-nucleotide 3'-phosphodiesterase OS=Equus caballus OX=9796 GN=CNP PE=3 SV=2	CNP	TRUE	TRUE	22	10	50.7	No	Yes		2796110	3813270		34948200	3985330
A0A9L0T1K7	Transmembrane serine protease 2 OS=Equus caballus OX=9796 GN=TMPRSS2 PE=4 SV=1	TMPRSS2	TRUE	TRUE	10	3	50.7	No	Yes			6167060		8636220	5873180
F6RL66	Solute carrier family 39 member 8 OS=Equus caballus OX=9796 GN=SLC39A8 PE=4 SV=4	SLC39A8	TRUE	TRUE	6	2	50.9	No	No	4589990	10575900	23644600	5479730	50478400	28366300
A0A5F5PTM2	26S proteasome non-ATPase regulatory subunit 5 OS=Equus caballus OX=9796 GN=PSMD5 PE=1 SV=1	PSMD5	TRUE	TRUE	9	4	50.9	No	No	4098570			2809370
F6SP74	Complement factor properdin OS=Equus caballus OX=9796 GN=CFP PE=1 SV=2	CFP	FALSE	TRUE	36	17	51	No	Yes	1333080	12839600		1424050			19047000	53333500	36826700	96010500	157659000	43391900
A2AB72	TREMBL:A2AB72 Tax_Id=10090 Gene_Symbol=Krt32 Keratin complex 1, acidic, gene 2	KRT32_HUM	FALSE	FALSE	6	2	51.1	No	No								4667080
F6RFT9	Coagulation factor IX OS=Equus caballus OX=9796 GN=F9 PE=1 SV=1	F9	TRUE	TRUE	22	7	51.1	No	No	4987550									692715
F6WU55	SRCR domain-containing protein OS=Equus caballus OX=9796 PE=4 SV=3	4 SV	FALSE	FALSE	13	1	51.2	No	No		1308240		1895340
P08779	SWISS-PROT:P08779 Tax_Id=9606 Gene_Symbol=KRT16 Keratin, type I cytoskeletal 16	KRT16_HUM	FALSE	FALSE	36	5	51.2	No	Yes	632607		7886000		162228000							4191060
A0A9L0S9S1	creatine kinase OS=Equus caballus OX=9796 GN=CKB PE=1 SV=1	CKB	TRUE	TRUE	9	2	51.2	No	No			5970220		4655880
F6X1I8	Hemopexin OS=Equus caballus OX=9796 GN=HPX PE=1 SV=1	HPX	TRUE	TRUE	68	33	51.3	No	Yes				1873860	799597	2559780	130448000	196966000	146762000	118231000	32025800	78171700
A0A3Q2GXN3	Sorting nexin OS=Equus caballus OX=9796 GN=SNX5 PE=1 SV=2	SNX5	TRUE	TRUE	7	2	51.3	No	No	1551570		3728490
F7AJP3	chitinase OS=Equus caballus OX=9796 GN=CHIT1 PE=3 SV=2	CHIT1	FALSE	TRUE	20	8	51.4	No	Yes								498080	2611120	2040470	3005010
A0A9L0TF36	Lipid-binding serum glycoprotein N-terminal domain-containing protein OS=Equus caballus OX=9796 GN=LOC106782421 PE=4 SV=1	LOC106782421	FALSE	FALSE	67	4	51.5	Yes	Yes	2223160000	3377740000	5404100000	1881530000	3244590000	3281760000	43770700	24387800	931218	80454500	5667740	139371000
P02533	SWISS-PROT:P02533 Tax_Id=9606 Gene_Symbol=KRT14 Keratin, type I cytoskeletal 14	KRT14_HUM	FALSE	FALSE	35	4	51.6	No	No			1329780		34124500
A0A5F5Q191	Cell adhesion molecule 1 OS=Equus caballus OX=9796 GN=CADM1 PE=3 SV=1	CADM1	TRUE	TRUE	18	5	51.6	No	Yes							5736650		7542280
F7CVF5	Coronin OS=Equus caballus OX=9796 GN=CORO1B PE=1 SV=4	CORO1B	TRUE	TRUE	5	2	51.8	No	No	667655		915096
A0A9L0RZV4	Guanine deaminase OS=Equus caballus OX=9796 GN=GDA PE=1 SV=1	GDA	TRUE	TRUE	6	2	51.9	No	No										899717
A0A5F5PLV2	Carboxypeptidase B2 OS=Equus caballus OX=9796 GN=CPB2 PE=3 SV=2	CPB2	FALSE	TRUE	29	11	52.2	No	Yes	4297240	1586390	891260		2859120		5252030	7490630	2482960	5323410	4773000
O76013	SWISS-PROT:O76013 Keratin, type I cuticular HA6 (Hair keratin, type I HA6)	KRT36_HUM	FALSE	FALSE	14	2	52.2	No	No								12671800
H9GZV0	Immunoglobulin heavy constant epsilon OS=Equus caballus OX=9796 GN=IGHE PE=1 SV=3	IGHE	FALSE	FALSE	20	6	52.3	No	Yes			1023470	532246			2070900	15059800	4827510	7109500	8366530
F6ZLR1	Serpin family A member 3 OS=Equus caballus OX=9796 GN=SERPINA3 PE=1 SV=3	SERPINA3	TRUE	TRUE	19	10	52.5	No	Yes	3633320			2142370			941517		16813700	7124630
A0A5F5PP70	Annexin OS=Equus caballus OX=9796 GN=ANXA7 PE=1 SV=1	ANXA7	TRUE	TRUE	13	5	52.5	No	Yes			4090450	835631	1278810	1892720
F6WZA8	Carboxypeptidase N subunit 1 OS=Equus caballus OX=9796 GN=CPN1 PE=3 SV=2	CPN1	TRUE	TRUE	5	2	52.7	No	No										501788
Q61726	TREMBL:Q61726 Tax_Id=10090 Gene_Symbol=5430421N21Rik Keratin type II	5430421N21Rik_HUM	FALSE	FALSE	46	11	52.8	No	No								504761000
A0A9L0TG45	Rab GDP dissociation inhibitor OS=Equus caballus OX=9796 GN=GDI2 PE=1 SV=1	GDI2	TRUE	TRUE	29	9	52.8	No	Yes	1531890	927907	2670210	499572	2905990	1807450	945779		4110520
F7B5P1	Carnosine dipeptidase 2 OS=Equus caballus OX=9796 GN=CNDP2 PE=1 SV=2	CNDP2	TRUE	TRUE	11	4	52.8	No	Yes	2463060	793577	5461790	750325	2000090	1780650
A0A9L0R368	Tryptophan--tRNA ligase, cytoplasmic OS=Equus caballus OX=9796 GN=WARS1 PE=1 SV=1	WARS1	FALSE	FALSE	14	4	52.9	No	Yes	1815860		1326980		517557		261559
A0A9L0RWM3	G protein-coupled receptor class C group 5 member C OS=Equus caballus OX=9796 GN=GPRC5C PE=4 SV=1	GPRC5C	TRUE	TRUE	18	10	53.1	No	Yes	240080	81545200	35134300	904516	234885000	36005200
O76014	SWISS-PROT:O76014 Keratin, type I cuticular HA7 (Hair keratin, type I HA7)	KRT37_HUM	FALSE	FALSE	13	2	53.1	No	No								171684000
A0A9L0R0B4	G protein subunit alpha 11 OS=Equus caballus OX=9796 GN=GNA11 PE=3 SV=1	GNA11	TRUE	TRUE	17	3	53.1	No	Yes					2102650	1974580
F6ZNS0	Pleckstrin homology domain containing S1 OS=Equus caballus OX=9796 GN=PLEKHS1 PE=4 SV=3	PLEKHS1	FALSE	TRUE	4	2	53.1	No	No					882838
A0A9L0RED1	Lipid-binding serum glycoprotein N-terminal domain-containing protein OS=Equus caballus OX=9796 GN=LOC106782421 PE=4 SV=1	LOC106782421	FALSE	FALSE	54	2	53.2	No	No	130249000	1034910	1827850	1946210						5906450
A0A3Q2KYS2	Bactericidal permeability-increasing protein OS=Equus caballus OX=9796 GN=BPI PE=3 SV=2	BPI	TRUE	TRUE	11	4	53.2	No	No		5117280			4404690
A0A9L0SUF5	Matrilin 3 OS=Equus caballus OX=9796 GN=MATN3 PE=4 SV=1	MATN3	TRUE	TRUE	11	3	53.2	No	No										181194
A0A3Q2HDL4	Protein C, inactivator of coagulation factors Va and VIIIa OS=Equus caballus OX=9796 GN=PROC PE=1 SV=3	PROC	FALSE	TRUE	29	12	53.3	No	Yes	3517330		1335200				3142110	216700	2385960	12691200		638515
A0A5F5Q136	Chaperonin containing TCP1 subunit 6A OS=Equus caballus OX=9796 GN=CCT6A PE=1 SV=1	CCT6A	TRUE	TRUE	13	2	53.3	No	No	5228580		8757960	937346
A0A3Q2IEP2	Coronin OS=Equus caballus OX=9796 GN=CORO1C PE=1 SV=1	CORO1C	TRUE	TRUE	6	2	53.3	No	No						525826
A0A9L0R5P4	Adenylyl cyclase-associated protein OS=Equus caballus OX=9796 GN=CAP1 PE=1 SV=1	CAP1	TRUE	TRUE	34	9	53.4	No	Yes	3299250		7526170		7229980	7148100			2410170	2835700		11994700
A0A9L0RQQ1	Syntaxin 4 OS=Equus caballus OX=9796 GN=STX4 PE=1 SV=1	STX4	TRUE	TRUE	4	2	53.4	No	No		1512260	3452320		588751
O43790	SWISS-PROT:O43790 Keratin, type II cuticular Hb6 (Hair keratin, type II Hb6) (ghHb6) - Homo sapiens (Human).	KRT86_HUM	FALSE	FALSE	55	1	53.5	No	No					686537
A0A9L0RAW8	Serpin family B member 1 OS=Equus caballus OX=9796 GN=SERPINB1 PE=3 SV=1	SERPINB1	TRUE	TRUE	28	10	53.5	No	Yes	1043380	2931290	1304130				2103840	21068900		1585080
A0A5F5Q4D2	Serpin family A member 10 OS=Equus caballus OX=9796 GN=SERPINA10 PE=3 SV=2	SERPINA10	TRUE	TRUE	36	16	53.6	No	No	74797000			19264000			1137950			272618
A0A9L0TLS7	DnaJ heat shock protein family (Hsp40) member A1 OS=Equus caballus OX=9796 GN=DNAJA1 PE=1 SV=1	DNAJA1	TRUE	TRUE	4	2	53.6	No	No			1045610		2808610	3108630
F6U904	CD36 molecule OS=Equus caballus OX=9796 GN=CD36 PE=3 SV=3	CD36	TRUE	TRUE	24	12	53.7	No	Yes	25709900	56142100	52869900	16939800	134199000	60172700	864769	2096140		1526020
A0A3Q2KQT8	Actinin alpha 4 OS=Equus caballus OX=9796 GN=ACTN4 PE=1 SV=2	ACTN4	TRUE	TRUE	55	2	53.7	No	No										792543
F6TDH5	Coagulation factor X OS=Equus caballus OX=9796 GN=F10 PE=4 SV=4	F10	TRUE	TRUE	10	3	53.7	No	No	3135260									437312
F6VKK6	EGF like repeats and discoidin domains 3 OS=Equus caballus OX=9796 GN=EDIL3 PE=4 SV=2	EDIL3	TRUE	TRUE	6	2	53.8	No	No	2375010
A0A5F5PJU5	Leukotriene A(4) hydrolase OS=Equus caballus OX=9796 GN=LTA4H PE=1 SV=1	LTA4H	TRUE	TRUE	50	1	53.9	No	No				379399
F7A7E6	vesicle-fusing ATPase OS=Equus caballus OX=9796 GN=VPS4B PE=3 SV=2	VPS4B	TRUE	TRUE	7	1	53.9	No	No					1384420
H9GZT5	Ig-like domain-containing protein OS=Equus caballus OX=9796 PE=1 SV=4	1 SV	FALSE	FALSE	49	9	54	No	No	23621500	69128300	15233900	60630500	58262200		365008000	1572790000	1245870000	892379000	5476310000	1105290000
A0A9L0R623	Tetratricopeptide repeat protein 38 OS=Equus caballus OX=9796 GN=TTC38 PE=1 SV=1	TTC38	TRUE	TRUE	6	2	54	No	No			1552070	887857
F6ZI35	Histidine rich glycoprotein OS=Equus caballus OX=9796 GN=HRG PE=1 SV=3	HRG	TRUE	TRUE	57	34	54.1	Yes	Yes	208585000	321383000	129623000	103915000	360769000	45192700	421970000	284862000	721001000	762207000	454632000	169897000
A0A9L0S3R2	Lipid-binding serum glycoprotein N-terminal domain-containing protein OS=Equus caballus OX=9796 GN=LOC100069028 PE=4 SV=1	LOC100069028	FALSE	FALSE	40	19	54.1	Yes	Yes	232980000	95829300	265322000	89482300	83980300	164571000	12869900	5595650	36500900	14866400	33846600	89481600
A0A3Q2LUF6	Scavenger receptor class B member 2 OS=Equus caballus OX=9796 GN=SCARB2 PE=3 SV=1	SCARB2	TRUE	TRUE	5	2	54.1	No	No	389377			1443040	2888280
P78385	SWISS-PROT:P78385 Keratin, type II cuticular Hb3 (Hair keratin, type II Hb3) - Homo sapiens (Human).	KRT83_HUM	FALSE	FALSE	53	1	54.2	No	No								4384830
Q6NT21	TREMBL:Q6NT21 Keratin, hair, basic, 3 - Homo sapiens (Human).	KRT83_HUM	FALSE	FALSE	52	1	54.2	No	No								2540180
F7B5C4	Vimentin OS=Equus caballus OX=9796 GN=VIM PE=1 SV=3	VIM	TRUE	TRUE	24	9	54.2	No	Yes	11299300		5422860	772502		5264360	1030630	1933410	1131980	1212580
F6T0P6	Vitamin D-binding protein OS=Equus caballus OX=9796 GN=GC PE=1 SV=3	GC	TRUE	TRUE	73	48	54.3	Yes	Yes	67668200	1009950	1254870	47001900	8931870	3767550	464311000	505818000	43365500	303752000	148068000	62820600
A2VCT4	TREMBL:A2VCT4;Q0VDS4;Q6IFX4 Tax_Id=10090 Gene_Symbol=Krt39 keratin 39	KRT39_HUM	FALSE	FALSE	5	2	54.3	No	No								3152270
F7ACF3	Carboxypeptidase OS=Equus caballus OX=9796 GN=SCPEP1 PE=1 SV=3	SCPEP1	TRUE	TRUE	7	2	54.3	No	No	2358620
A0A9L0SSS2	CYFIP related Rac1 interactor B OS=Equus caballus OX=9796 GN=CYRIB PE=1 SV=1	CYRIB	FALSE	FALSE	5	2	54.4	No	No	2702200
F6VJR6	Alpha-1-B glycoprotein OS=Equus caballus OX=9796 GN=A1BG PE=1 SV=3	A1BG	TRUE	TRUE	69	43	54.5	Yes	Yes	297069000	34026300	34139700	414296000	58681000	79818200	4145610000	3198230000	658737000	1223150000	435361000	326268000
F6W4R2	Angiotensinogen OS=Equus caballus OX=9796 GN=AGT PE=1 SV=4	AGT	TRUE	TRUE	48	23	54.5	No	Yes	11812300		2017060	3712220			19090500	27004800	84615800	31860000	6374720	20455200
F6YCJ3	Ig-like domain-containing protein OS=Equus caballus OX=9796 GN=LOC100070567 PE=4 SV=3	LOC100070567	FALSE	FALSE	4	1	54.5	No	No			420052
A0A9L0SRP2	Lipid-binding serum glycoprotein N-terminal domain-containing protein OS=Equus caballus OX=9796 GN=LOC106781244 PE=4 SV=1	LOC106781244	FALSE	FALSE	44	7	54.6	No	Yes	10477600	5023140	1112930		2440240
A0A3Q2HLJ4	Tubulin beta chain OS=Equus caballus OX=9796 GN=TUBB PE=1 SV=1	TUBB	TRUE	TRUE	68	4	54.6	No	Yes	14565300	3291200	16615800	2552820		7746750
F6PYA8	CD5 molecule OS=Equus caballus OX=9796 GN=CD5 PE=1 SV=3	CD5	TRUE	TRUE	5	2	54.6	No	No	933690	1745600	6142160	1029990	1390750	3699750
A0A3Q2HRU5	Argininosuccinate synthase OS=Equus caballus OX=9796 GN=ASS1 PE=1 SV=2	ASS1	TRUE	TRUE	8	5	54.7	No	Yes	3771020		1826000	1237440	707194
A0A9L0T4R4	Aldehyde dehydrogenase 1 family member A1 OS=Equus caballus OX=9796 GN=ALDH1A1 PE=1 SV=1	ALDH1A1	TRUE	TRUE	74	31	54.8	Yes	Yes	63432000	54008500	145203000	41069700	77275000	99267700	3816590	4814590	68893000	80337200	55706100	63222000
Q14533	SWISS-PROT:Q14533 Keratin, type II cuticular Hb1 (Hair keratin, type II Hb1) (ghHKb1) (ghHb1) (MLN 137) - Homo sapiens (Human).	KRT81_HUM	FALSE	FALSE	51	1	54.9	No	No								1103700000
F7B0S3	Milk fat globule EGF and factor V/VIII domain containing OS=Equus caballus OX=9796 GN=MFGE8 PE=4 SV=3	MFGE8	TRUE	TRUE	45	22	54.9	No	Yes	93845100	77031100	338489000	28849000	101535000	252492000	900409		2771420
A0A5F5PY44	Pyruvate kinase OS=Equus caballus OX=9796 GN=PKM PE=1 SV=2	PKM	TRUE	TRUE	63	1	55	No	No	1951160
F6V881	Vitronectin OS=Equus caballus OX=9796 GN=VTN PE=1 SV=4	VTN	TRUE	TRUE	20	11	55	No	Yes	46243800	69077000	22104800	22804000	43559600	5809860	3583590	14567100		10233100	16441000
A0A3Q2HIC5	Abl interactor 1 OS=Equus caballus OX=9796 GN=ABI1 PE=3 SV=2	ABI1	TRUE	TRUE	11	4	55.1	No	Yes	1882900	2423720	4542910	1386780	4277670
P78386	SWISS-PROT:P78386 Keratin, type II cuticular Hb5 (Hair keratin, type II Hb5) - Homo sapiens (Human).	KRT85	FALSE	FALSE	61	9	55.8	No	No					17863300			2030260000
F7AIP7	Amino acid transporter OS=Equus caballus OX=9796 GN=SLC1A5 PE=3 SV=3	SLC1A5	TRUE	TRUE	6	2	55.8	No	No	2486620	611976	10093400	400813	3458440	2419240
A0A3Q2L3V8	V-type proton ATPase subunit H OS=Equus caballus OX=9796 GN=ATP6V1H PE=1 SV=2	ATP6V1H	TRUE	TRUE	10	3	55.9	No	Yes	2546200		3749770	942015		2460240
A0A9L0S0A8	STEAP4 metalloreductase OS=Equus caballus OX=9796 GN=STEAP4 PE=3 SV=1	STEAP4	TRUE	TRUE	10	5	56.1	No	No		8271630			27011900
F6PH38	Fibrinogen beta chain OS=Equus caballus OX=9796 GN=FGB PE=1 SV=2	FGB	TRUE	TRUE	62	35	56.2	No	Yes	6890470	36693800	6211030		4837710		3029660	2474880		207690000	44794400	5109850
A0A5F5Q155	Keratin 7 OS=Equus caballus OX=9796 GN=KRT7 PE=3 SV=2	KRT7	TRUE	TRUE	10	1	56.2	No	No
A0A5F5PL54	EGF containing fibulin extracellular matrix protein 2 OS=Equus caballus OX=9796 GN=EFEMP2 PE=4 SV=1	EFEMP2	TRUE	TRUE	12	5	56.3	No	Yes	3395150		2957080	1050430	775833	778078				1594930
A0A9L0TKA3	ATP synthase subunit beta, mitochondrial OS=Equus caballus OX=9796 GN=ATP5F1B PE=1 SV=1	ATP5F1B	FALSE	FALSE	8	3	56.3	No	Yes					1761190					751103		3658180
A0A9L0RVT4	CN hydrolase domain-containing protein OS=Equus caballus OX=9796 GN=LOC100067649 PE=3 SV=1	LOC100067649	FALSE	FALSE	21	7	56.4	No	Yes							2658610	4407650	6096680	3946020	9902820
A0A9L0RAI7	Dihydropyrimidinase OS=Equus caballus OX=9796 GN=DPYS PE=1 SV=1	DPYS	TRUE	TRUE	8	2	56.4	No	No										992063
A0A3Q2GY21	Tubulin alpha chain OS=Equus caballus OX=9796 GN=TUBA1A PE=3 SV=3	TUBA1A	TRUE	TRUE	53	16	56.5	Yes	Yes	236679000	47605700	225483000	55354600	62511800	107851000	4513550	1856620	1576850	3820280	6627600	20465500
F6Y4J0	Vacuolar proton pump subunit B OS=Equus caballus OX=9796 GN=ATP6V1B2 PE=1 SV=2	ATP6V1B2	TRUE	TRUE	11	5	56.5	No	Yes	1760760		4545880		1537170	1542390
F7BM31	Serpin family D member 1 OS=Equus caballus OX=9796 GN=SERPIND1 PE=1 SV=1	SERPIND1	TRUE	TRUE	49	32	56.7	Yes	Yes	410772000	42708600	7924750	256633000	59623700	15879200	5278220	4808820	5463040	19083000	21607800	17483900
A0A9L0SUV0	Glutamine synthetase OS=Equus caballus OX=9796 GN=GLUL PE=1 SV=1	GLUL	TRUE	TRUE	12	2	56.7	No	No										294447		56267500
F6TMF6	Prenylcysteine oxidase 1 OS=Equus caballus OX=9796 GN=PCYOX1 PE=1 SV=3	PCYOX1	TRUE	TRUE	4	2	56.7	No	No	3661850	474738		2588340	4294930
A0A9L0S925	Immunoglobulin heavy constant mu OS=Equus caballus OX=9796 GN=IGHM PE=1 SV=1	IGHM	TRUE	TRUE	57	35	56.9	Yes	Yes	1158050000	2134700000	641799000	530902000	1531050000	551297000	386517000	433283000	71559700	1660270000	650672000	1176800000
Q8N1N4.2	SWISS-PROT:Q8N1N4-2 Tax_Id=9606 Gene_Symbol=KRT78 Isoform 2 of Keratin, type II cytoskeletal 78	KRT78_HUM	FALSE	FALSE	9	2	56.9	No	No					2119490
F7DPZ6	Olfactomedin 4 OS=Equus caballus OX=9796 GN=OLFM4 PE=4 SV=3	OLFM4	TRUE	TRUE	16	7	57	No	Yes		66342700	2004270		90661000			787611
A0A3Q2H5D8	Cytochrome P450 family 2 subfamily F member 1 OS=Equus caballus OX=9796 GN=CYP2F1 PE=3 SV=1	CYP2F1	FALSE	TRUE	14	5	57.1	No	Yes	1518960	5192930	1186060		8671670
A0A5F5PLA4	Immunoglobulin heavy constant mu OS=Equus caballus OX=9796 GN=IGHM PE=1 SV=2	IGHM	TRUE	TRUE	58	8	57.2	Yes	Yes	356856000	185829000	232666000	1499870000	257136000	379789000	5344700000	3851350000	493756000	7365890000	7410750000	6675540000
F6QDH8	Alpha-amylase OS=Equus caballus OX=9796 GN=LOC100049851 PE=3 SV=2	LOC100049851	FALSE	FALSE	84	33	57.3	No	Yes	41506700		133373000	17409700	34115500	150213000	149171000	389321000	1987080000	798239000	1053720000	1150970000
F6Z129	Vanin 1 OS=Equus caballus OX=9796 GN=VNN1 PE=1 SV=3	VNN1	TRUE	TRUE	26	8	57.3	Yes	Yes	41635600	55744200	19722500	47156700	98981800	10615000	35344400	54712300	30503300	13254700	4872850	7840920
F7CG77	Chaperonin containing TCP1 subunit 6A OS=Equus caballus OX=9796 GN=CCT6A PE=1 SV=3	CCT6A	TRUE	TRUE	17	2	57.3	No	No	2414250
A0A9L0SHJ3	Annexin OS=Equus caballus OX=9796 GN=ANXA11 PE=1 SV=1	ANXA11	TRUE	TRUE	28	12	57.4	No	Yes	7282810	22837300	29925900		30380000	22445600
H9GZQ9	Immunoglobulin heavy constant mu OS=Equus caballus OX=9796 GN=IGHM PE=1 SV=3	IGHM	TRUE	TRUE	68	29	57.5	Yes	Yes	151013000	123367000	40983100	437013000	71618300	290905000	3891310000	4822290000	3588610000	6412750000	5208460000	2304140000
A0A9L0R542	Complement C5a receptor 1 OS=Equus caballus OX=9796 GN=C5AR1 PE=3 SV=1	C5AR1	TRUE	TRUE	4	2	57.5	No	No		3029310
A0A9L0S6X4	Phospholipase A2 group VII OS=Equus caballus OX=9796 GN=PLA2G7 PE=4 SV=1	PLA2G7	FALSE	TRUE	39	16	57.6	No	Yes	140062000	13840700	16034800	46665500	22891900	2737880	1023700
A0A9L0SRM1	Perilipin 3 OS=Equus caballus OX=9796 GN=PLIN3 PE=3 SV=1	PLIN3	TRUE	TRUE	22	7	57.6	No	Yes		1392000	17345100	3654620	1750960	5363770
A0A3Q2GXR2	T-complex protein 1 subunit beta OS=Equus caballus OX=9796 GN=CCT2 PE=1 SV=2	CCT2	TRUE	TRUE	14	6	57.8	No	Yes	1797640		3947120	2143390	503271	771791
F6Z6Q7	T-complex protein 1 subunit delta OS=Equus caballus OX=9796 GN=CCT4 PE=1 SV=2	CCT4	TRUE	TRUE	28	12	57.9	No	Yes	10474200		8398630	2902600		5268150
A0A5F5PJC3	Hyaluronan binding protein 2 OS=Equus caballus OX=9796 GN=HABP2 PE=4 SV=2	HABP2	FALSE	TRUE	32	11	58	No	Yes		4060330					3950840	2250810		2630630
A0A5F5Q314	Vanin 2 OS=Equus caballus OX=9796 GN=VNN2 PE=3 SV=2	VNN2	FALSE	TRUE	8	2	58	No	No	1937510
A0A9L0SW68	Clusterin OS=Equus caballus OX=9796 GN=CLU PE=3 SV=1	CLU	TRUE	TRUE	41	26	58.2	Yes	Yes	175012000	58977000	105245000	80561300	87884000	22149300	10456800	13227900	3828240	45089100	50038000	10539100
A0A9L0TGS9	Serine hydroxymethyltransferase OS=Equus caballus OX=9796 GN=SHMT1 PE=1 SV=1	SHMT1	TRUE	TRUE	5	2	58.2	No	No	1617400		1258380	551923	1020820	1222510
F6QUR8	BAR/IMD domain containing adaptor protein 2 like 1 OS=Equus caballus OX=9796 GN=BAIAP2L1 PE=4 SV=2	BAIAP2L1	TRUE	TRUE	18	7	58.3	No	Yes			2801790		19138100	2437730
A0A3Q2HRL1	Cytosol aminopeptidase OS=Equus caballus OX=9796 GN=LAP3 PE=1 SV=1	LAP3	TRUE	TRUE	74	35	58.5	No	Yes	128728000	830740	80046200	25197300	4114620	24831600	762808		2275950	2100430		4168570
F7AQZ6	Tyrosine-protein kinase OS=Equus caballus OX=9796 GN=LYN PE=3 SV=1	LYN	TRUE	TRUE	14	4	58.7	No	Yes	806353	18338200	4254640		27312500	16880800
F6V3D5	T-complex protein 1 subunit gamma OS=Equus caballus OX=9796 GN=CCT3 PE=1 SV=2	CCT3	TRUE	TRUE	20	8	58.7	No	Yes	7828960	877880	11076700	3157540
A0A9L0S3J2	Antithrombin-III OS=Equus caballus OX=9796 GN=SERPINC1 PE=1 SV=1	SERPINC1	TRUE	TRUE	53	43	58.9	Yes	Yes	17021700	6347090	23171000	20152400	9737450	10292200	314743000	672305000	1049100000	316618000	116868000	405976000
F6RRJ4	Tyrosine-protein kinase OS=Equus caballus OX=9796 GN=FRK PE=3 SV=2	FRK	TRUE	TRUE	14	6	59	No	No		15136200			48328700
F7CK20	Tyrosine-protein kinase OS=Equus caballus OX=9796 GN=FGR PE=3 SV=1	FGR	TRUE	TRUE	6	2	59.1	No	No	689140					2074150
A0A9L0TKA0	Sorting nexin-2 OS=Equus caballus OX=9796 GN=SNX2 PE=1 SV=1	SNX2	TRUE	TRUE	6	2	59.2	No	No	1766880		3134250			1400810
A0A9L0TPP8	6-phosphogluconate dehydrogenase, decarboxylating OS=Equus caballus OX=9796 GN=PGD PE=1 SV=1	PGD	TRUE	TRUE	16	7	59.3	No	Yes	2909740	6578250	7184520		11873100					5183190
A0A9L0SRU3	UTP--glucose-1-phosphate uridylyltransferase OS=Equus caballus OX=9796 GN=UGP2 PE=1 SV=1	UGP2	TRUE	TRUE	28	12	59.4	No	Yes	10957300	1845000	6038510	6782030	3845040	1663120				10169000		20051100
A0A3Q2HYB9	Ig-like domain-containing protein OS=Equus caballus OX=9796 GN=LOC100056309 PE=3 SV=3	LOC100056309	FALSE	FALSE	11	1	59.4	No	No	1835040
P13645	SWISS-PROT:P13645 Tax_Id=9606 Gene_Symbol=KRT10 Keratin, type I cytoskeletal 10	KRT10_HUM	FALSE	FALSE	38	18	59.5	No	Yes	820170	23874400	40721900	38459500	408606000	133454000		6058070	3009680	99664.6	5233110	4384870
O95678	SWISS-PROT:O95678 Tax_Id=9606 Gene_Symbol=KRT75 Keratin, type II cytoskeletal 75	KRT75_HUM	FALSE	FALSE	13	2	59.5	No	No								148340000
A0A9L0QYP5	Tyrosine-protein kinase OS=Equus caballus OX=9796 GN=HCK PE=3 SV=1	HCK	TRUE	TRUE	6	1	59.5	No	No			558244
F7E0Z9	Selectin L OS=Equus caballus OX=9796 GN=SELL PE=3 SV=3	SELL	TRUE	TRUE	7	4	59.6	No	Yes								2196270	4400060
A0A3Q2I6E8	Catalase OS=Equus caballus OX=9796 GN=CAT PE=1 SV=3	CAT	TRUE	TRUE	53	23	59.7	No	Yes			4161330	1453600	3527200	13701900	1345420		44522000	24893700	20953100	127480000
F6XUJ2	ATP synthase subunit alpha OS=Equus caballus OX=9796 GN=ATP5F1A PE=1 SV=2	ATP5F1A	FALSE	FALSE	5	3	59.7	No	Yes					5694570						5406290	35082500
A0A9L0S9G4	Integrin-linked protein kinase OS=Equus caballus OX=9796 GN=ILK PE=1 SV=1	ILK	TRUE	TRUE	3	2	59.7	No	No			1182140		861372
A0A3Q2IEM4	phosphopyruvate hydratase OS=Equus caballus OX=9796 GN=ENO1 PE=1 SV=3	ENO1	TRUE	TRUE	34	15	59.8	No	Yes	15430900	8824220	7996520	6782990	28251700	10461100	3112620		2783230	2095900
A0A3Q2LHT8	Aspartate--tRNA ligase, cytoplasmic OS=Equus caballus OX=9796 GN=DARS1 PE=1 SV=1	DARS1	FALSE	FALSE	5	2	59.8	No	No	30714000		910700
F6ZRU5	Phospholipase D family member 3 OS=Equus caballus OX=9796 GN=PLD3 PE=3 SV=2	PLD3	TRUE	TRUE	6	3	59.9	No	Yes	1473570		1364460
A0A9L0SFT5	Carboxylic ester hydrolase OS=Equus caballus OX=9796 GN=LOC100050685 PE=1 SV=1	LOC100050685	FALSE	TRUE	68	39	60	Yes	Yes	102375000	23789500	57543700	146361000	24454500	106119000	882063000	1223380000	3103520000	549711000	195927000	819395000
A0A9L0TQW9	Keratin 83 OS=Equus caballus OX=9796 GN=KRT83 PE=3 SV=1	KRT83	FALSE	TRUE	36	2	60	No	No								80339500
F7CR03	Phospholipid transfer protein OS=Equus caballus OX=9796 GN=PLTP PE=3 SV=3	PLTP	TRUE	TRUE	26	13	60	No	Yes	289135000	31665300	56148200	195217000	19366500	38193500	442571		1835730	5517860		4620360
P02538	SWISS-PROT:P02538 Tax_Id=9606 Gene_Symbol=KRT6A Keratin, type II cytoskeletal 6A	KRT6A_HUM	FALSE	FALSE	26	1	60	No	No					140553000
P48668	SWISS-PROT:P48668 Tax_Id=9606 Gene_Symbol=KRT6C Keratin, type II cytoskeletal 6C	KRT6C_HUM	FALSE	FALSE	25	1	60	No	No					17880200
F6R4L7	Cytochrome P450 family 2 subfamily B member 6 OS=Equus caballus OX=9796 GN=CYP2B6 PE=1 SV=4	CYP2B6	FALSE	TRUE	5	2	60.3	No	No	1101720			1197300
F6ZYG3	PDZ domain containing 1 OS=Equus caballus OX=9796 GN=PDZK1 PE=1 SV=4	PDZK1	TRUE	TRUE	7	4	60.4	No	No		8034850			27589100
A0A5F5PPC4	Beta-hexosaminidase OS=Equus caballus OX=9796 GN=HEXA PE=1 SV=2	HEXA	TRUE	TRUE	4	3	60.5	No	No										481773
F6SZJ2	EH domain containing 4 OS=Equus caballus OX=9796 GN=EHD4 PE=4 SV=3	EHD4	TRUE	TRUE	25	9	60.7	No	Yes	1431490	4545910	573065	445980	24365100	530532
F6YQM5	Prosaposin OS=Equus caballus OX=9796 GN=PSAP PE=1 SV=4	PSAP	TRUE	TRUE	41	18	60.8	No	Yes	95033100	9754390	11205400	4933710	20488800	36185500	5628200	6609640	10876000	9944590	6245580
A0A9L0T2D6	Thymidine phosphorylase OS=Equus caballus OX=9796 GN=TYMP PE=1 SV=1	TYMP	TRUE	TRUE	25	10	61.1	No	Yes	5408470		5371250	560550		2133100
A0A9L0RR29	Peptidase D OS=Equus caballus OX=9796 GN=PEPD PE=1 SV=1	PEPD	TRUE	TRUE	12	6	61.1	No	Yes							412099	398173		2788970
A0A9L0T362	Protein kinase C and casein kinase substrate in neurons 2 OS=Equus caballus OX=9796 GN=PACSIN2 PE=3 SV=1	PACSIN2	TRUE	TRUE	4	2	61.1	No	No					4900530	1347400
F6T988	Flavin-containing monooxygenase OS=Equus caballus OX=9796 GN=FMO1 PE=3 SV=3	FMO1	FALSE	TRUE	4	2	61.2	No	No			3351560			2578310
A0A3Q2HLJ5	T-complex protein 1 subunit alpha OS=Equus caballus OX=9796 GN=TCP1 PE=1 SV=2	TCP1	TRUE	TRUE	18	4	61.4	No	Yes	5637150		9085650	2365720
F6WT76	Aspartyl aminopeptidase OS=Equus caballus OX=9796 GN=DNPEP PE=1 SV=3	DNPEP	TRUE	TRUE	7	3	61.4	No	No	249257
A0A9L0TER8	Serpin family F member 2 OS=Equus caballus OX=9796 GN=SERPINF2 PE=1 SV=1	SERPINF2	TRUE	TRUE	39	14	61.5	No	Yes	33484500	6381990	10533800	12650800	2004210		2440300	1413940	40030700	2443330	2737220
Q7Z794	SWISS-PROT:Q7Z794 Tax_Id=9606 Gene_Symbol=KRT77 Keratin 77	KRT77_HUM	FALSE	FALSE	8	1	61.8	No	No					641122
A0A3Q2HY01	glycerol kinase OS=Equus caballus OX=9796 GN=GK PE=1 SV=2	GK	TRUE	TRUE	5	2	61.8	No	No	532830		1597810	453100
F6QH40	Tyrosine-protein kinase OS=Equus caballus OX=9796 GN=SRC PE=3 SV=2	SRC	TRUE	TRUE	7	1	61.9	No	No			866328			1085480
F6UFT2	Complement C9 OS=Equus caballus OX=9796 GN=C9 PE=3 SV=1	C9	TRUE	TRUE	39	24	62	No	Yes	42602100	19456800	6649960	26208200		8574470	1816460	35850400	18097100	24115200	25191800
A0A3Q2LAR7	Carboxylic ester hydrolase OS=Equus caballus OX=9796 GN=LOC100051065 PE=1 SV=3	LOC100051065	FALSE	FALSE	15	4	62	No	Yes	2604390						71370500	66404400	7205850	22087400	158829
A0A9L0R3C5	T-complex protein 1 subunit eta OS=Equus caballus OX=9796 GN=CCT7 PE=1 SV=1	CCT7	TRUE	TRUE	10	6	62	No	Yes	4277300		14320200	421343		2614880
P35527	SWISS-PROT:P35527 Tax_Id=9606 Gene_Symbol=KRT9 Keratin, type I cytoskeletal 9	KRT9_HUM	FALSE	FALSE	41	20	62.1	No	Yes		7706610	39289100	17748100	698251000	30876900		732262		7649030	1065140	24118900
F7CZW9	Serpin family G member 1 OS=Equus caballus OX=9796 GN=SERPING1 PE=1 SV=2	SERPING1	TRUE	TRUE	26	14	62.2	No	Yes	33089600	5896990	6632860	14840600	7020690	23890800	37860800	8222000	1656900	16092400		32774300
F6U2W9	EH domain containing 1 OS=Equus caballus OX=9796 GN=EHD1 PE=4 SV=4	EHD1	TRUE	TRUE	30	12	62.2	No	Yes	9471240	5044630	18953300		18093100	22990100
P13647	SWISS-PROT:P13647 Tax_Id=9606 Gene_Symbol=KRT5 Keratin, type II cytoskeletal 5	KRT5_HUM	FALSE	FALSE	27	8	62.3	No	Yes			3422290		164963000	4511670
A0A3Q2LHV6	Dipeptidyl peptidase 1 OS=Equus caballus OX=9796 GN=CTSC PE=1 SV=2	CTSC	TRUE	TRUE	18	8	62.3	No	Yes			3140870				3660680			27255500		56568100
F6QL08	Dimethylaniline monooxygenase [N-oxide-forming] 3 OS=Equus caballus OX=9796 GN=FMO3 PE=1 SV=3	FMO3	TRUE	TRUE	3	2	62.3	No	No			5916360			1983910
A0A9L0T4L5	Copine 1 OS=Equus caballus OX=9796 GN=CPNE1 PE=1 SV=1	CPNE1	TRUE	TRUE	7	4	62.5	No	Yes			4493670		1112260	6630010			521455
A0A3Q2I5V1	Copine 3 OS=Equus caballus OX=9796 GN=CPNE3 PE=1 SV=2	CPNE3	TRUE	TRUE	4	1	62.5	No	No		3775070			4047310	4442220
A0A9L0T5J6	Brain-specific angiogenesis inhibitor 1-associated protein 2 OS=Equus caballus OX=9796 GN=BAIAP2 PE=4 SV=1	BAIAP2	TRUE	TRUE	34	16	62.6	No	Yes	749454	23202600	8284580	2324560	127203000	5283800
F6QYS3	Extracellular matrix protein 1 OS=Equus caballus OX=9796 GN=ECM1 PE=1 SV=4	ECM1	TRUE	TRUE	38	14	62.8	No	Yes	4014870	1609190	4137180	870529			35301800	16800800	7072350	26743200
F6R5V4	Carboxypeptidase vitellogenic like OS=Equus caballus OX=9796 GN=CPVL PE=1 SV=2	CPVL	TRUE	TRUE	17	9	62.9	No	Yes	27277100	965500	10263400	10793100	1124750		692629			3852760
A0A3Q2I8H8	Galectin-3-binding protein OS=Equus caballus OX=9796 GN=LGALS3BP PE=4 SV=1	LGALS3BP	TRUE	TRUE	38	19	63.4	Yes	Yes	130428000	112523000	389885000	18349400	11949100	48089600	9360730	3308830	1263010	65699700	23464700	221405000
F7DMG5	Glucose-6-phosphate 1-dehydrogenase OS=Equus caballus OX=9796 GN=G6PD PE=1 SV=4	G6PD	TRUE	TRUE	28	11	63.4	No	Yes	1836060		3372030	570404	2420830	1989930				2471360
F7AB03	Granulin OS=Equus caballus OX=9796 GN=GRN PE=3 SV=3	GRN	TRUE	TRUE	8	2	63.4	No	No	2343720	1933750		2726150	2052930	2001800	1123260
A0A9L0R9X0	Aldehyde dehydrogenase 3 family member B1 OS=Equus caballus OX=9796 GN=ALDH3B1 PE=3 SV=1	ALDH3B1	TRUE	TRUE	47	17	63.5	No	Yes	103707000	384515000	336284000	69115300	1195000000	496119000	4978370	13187300				7240200
F7B7X0	Keratin, type II cytoskeletal 1 OS=Equus caballus OX=9796 GN=KRT1 PE=1 SV=3	KRT1	TRUE	TRUE	10	3	63.6	No	Yes		7269560		398702	142252000	17479500				1412680
A0A9L0TIY7	Multiple inositol-polyphosphate phosphatase 1 OS=Equus caballus OX=9796 GN=MINPP1 PE=4 SV=1	MINPP1	FALSE	TRUE	20	9	63.6	No	No	5068230								585973	4444880
A0A9L0SJC9	Copine 2 OS=Equus caballus OX=9796 GN=CPNE2 PE=3 SV=1	CPNE2	TRUE	TRUE	9	3	63.7	No	Yes			4650730		1953850	911831			740447
F6TJX5	Tripeptidyl-peptidase 1 OS=Equus caballus OX=9796 GN=TPP1 PE=1 SV=4	TPP1	TRUE	TRUE	17	6	63.8	No	Yes	13250300		12331600	4299700	5571520	4041110	2553700			5265270
P19013	SWISS-PROT:P19013 Tax_Id=9606 Gene_Symbol=KRT4 keratin 4	KRT4_HUM	FALSE	FALSE	7	2	63.9	No	No					5583340
F6RLK0	CD151 molecule OS=Equus caballus OX=9796 GN=CD151 PE=1 SV=4	CD151	TRUE	TRUE	6	5	64.3	No	Yes	6351910	9960950	4941790	4200250	14213500	18699300						5010920
A0A9L0S1D6	Phospholipase B-like OS=Equus caballus OX=9796 GN=PLBD1 PE=3 SV=1	PLBD1	TRUE	TRUE	4	2	64.4	No	No										296964	1796510
A0A3Q2I196	Pyruvate kinase OS=Equus caballus OX=9796 GN=PKM PE=1 SV=2	PKM	TRUE	TRUE	53	2	64.7	No	No	62478900	29745400	90348000	25007900	22267800	60034100	2502610	2178740		5486960		13090000
A0A9L0TGI1	Activated leukocyte cell adhesion molecule OS=Equus caballus OX=9796 GN=ALCAM PE=1 SV=1	ALCAM	TRUE	TRUE	13	7	64.7	No	Yes			1575660				513173	748375	3639380
A0A3Q2HDW7	Natural resistance-associated macrophage protein 1 OS=Equus caballus OX=9796 GN=SLC11A2 PE=3 SV=2	SLC11A2	TRUE	TRUE	9	5	64.8	No	Yes	266503	3637080	3240460		32706700	2659000
A0A3Q2H1D9	Nectin cell adhesion molecule 2 OS=Equus caballus OX=9796 GN=NECTIN2 PE=4 SV=3	NECTIN2	FALSE	FALSE	3	1	64.8	No	No	388282		5339050		952360
A0A3Q2HBF9	Solute carrier family 3 member 2 OS=Equus caballus OX=9796 GN=SLC3A2 PE=1 SV=1	SLC3A2	TRUE	TRUE	8	4	65	No	Yes		797793	6645700			3944350
A0A9L0R9A5	Tyrosine-protein kinase OS=Equus caballus OX=9796 GN=YES1 PE=3 SV=1	YES1	TRUE	TRUE	16	3	65.1	No	Yes	1428670		3171850	526516	22076600	15450800
A0A9L0SFU2	Carboxypeptidase N subunit 2 OS=Equus caballus OX=9796 GN=CPN2 PE=1 SV=1	CPN2	TRUE	TRUE	15	7	65.1	No	No	2002030			1439020						1523840
A0A9L0TI55	Alkaline phosphatase OS=Equus caballus OX=9796 GN=LOC100146530 PE=3 SV=1	LOC100146530	FALSE	FALSE	4	2	65.4	No	No					4959850
F6YRE7	Leukotriene A(4) hydrolase OS=Equus caballus OX=9796 GN=LTA4H PE=1 SV=3	LTA4H	TRUE	TRUE	58	0	65.5	No	No										343140
P81908	Cholinesterase OS=Equus caballus OX=9796 GN=BCHE PE=1 SV=1	BCHE	TRUE	TRUE	10	4	65.6	No	No								1111590		1132020
P35908	SWISS-PROT:P35908 Tax_Id=9606 Gene_Symbol=KRT2 Keratin, type II cytoskeletal 2 epidermal	KRT2_HUM	FALSE	FALSE	41	15	65.8	No	Yes		19299200	20897600	27970100	448420000	139220000	549949		1322730			27290900
A0A5F5PQS3	Complement C8 alpha chain OS=Equus caballus OX=9796 GN=C8A PE=3 SV=1	C8A	TRUE	TRUE	30	14	65.9	No	Yes							2173830	858822		24086000	9632650
P04264	SWISS-PROT:P04264 Tax_Id=9606 Gene_Symbol=KRT1 Keratin, type II cytoskeletal 1	KRT1_HUM	FALSE	FALSE	45	24	66	No	Yes	3886660	27021000	135394000	67517500	1306820000	171751000	1087860	13762500		2670500	8817990	62872000
A0A9L0S254	thioredoxin-disulfide reductase OS=Equus caballus OX=9796 GN=TXNRD1 PE=1 SV=1	TXNRD1	TRUE	TRUE	14	5	66	No	No		1751210							4670500		3996270
F6Z8W0	WD repeat domain 1 OS=Equus caballus OX=9796 GN=WDR1 PE=1 SV=2	WDR1	TRUE	TRUE	20	11	66.2	No	Yes	4281090	5821890	12728300		23849700	8493960				456938
F7DTP2	Glutathione reductase OS=Equus caballus OX=9796 GN=GSR PE=1 SV=2	GSR	TRUE	TRUE	6	3	66.4	No	No										1399330
A0A9L0RPM9	Transketolase OS=Equus caballus OX=9796 GN=TKT PE=1 SV=1	TKT	TRUE	TRUE	37	1	66.7	No	No	2672570									856473
F6PVG3	EGF containing fibulin extracellular matrix protein 1 OS=Equus caballus OX=9796 GN=EFEMP1 PE=1 SV=2	EFEMP1	TRUE	TRUE	35	18	66.9	No	Yes	21459900	6640090	11053200	7381690	3083870	9178370	12928300	2796610	3371090	49108400
A0A3Q2ICY6	Cytochrome b-245 beta chain OS=Equus caballus OX=9796 GN=CYBB PE=4 SV=2	CYBB	TRUE	TRUE	7	3	66.9	No	Yes	4518670	4864370			1492140
F6X085	Phospholipase B-like OS=Equus caballus OX=9796 GN=PLBD2 PE=3 SV=3	PLBD2	TRUE	TRUE	11	5	66.9	No	No										2177380
A0A3Q2LBD1	Complement C8 beta chain OS=Equus caballus OX=9796 GN=C8B PE=3 SV=2	C8B	FALSE	TRUE	49	24	67	No	Yes	34789500	3264210	1062780	13091900	4389200		690417			31276700
A0A9L0TIL2	Glucose-6-phosphate isomerase OS=Equus caballus OX=9796 GN=GPI PE=1 SV=1	GPI	TRUE	TRUE	10	6	67	No	No									2520840	2864980
A0A3Q2GZD1	Transmembrane protein 30A OS=Equus caballus OX=9796 GN=TMEM30A PE=3 SV=2	TMEM30A	TRUE	TRUE	3	2	67	No	No		2767470	2105550		8388930	6084830
A0A3Q2GYF5	Alkaline phosphatase OS=Equus caballus OX=9796 GN=ALPL PE=3 SV=2	ALPL	TRUE	TRUE	43	23	67.1	No	Yes	139268000	563109000	356996000	133707000	944751000	262849000	9952260	12634600		7374820		4831570
A0A5F5PI45	Butyrophilin subfamily 1 member A1-like OS=Equus caballus OX=9796 GN=LOC100059994 PE=3 SV=1	LOC100059994	FALSE	FALSE	13	0	67.2	No	No	6068350	25096200		6343840	1731640	18450300		2752000
A0A9L0TMJ7	Tubulin alpha 4a OS=Equus caballus OX=9796 GN=TUBA4A PE=1 SV=1	TUBA4A	TRUE	TRUE	34	6	67.3	No	Yes	23713600	863914	11948700	1914860		4646280
F7DGR1	Coagulation factor XII OS=Equus caballus OX=9796 GN=F12 PE=1 SV=3	F12	FALSE	TRUE	36	16	67.3	No	Yes	1064400	1720060	690315	514690	1610790		15880700	12821700	3309650	45930200
F7AZ73	Syntaxin binding protein 2 OS=Equus caballus OX=9796 GN=STXBP2 PE=3 SV=3	STXBP2	TRUE	TRUE	17	7	67.3	No	Yes	1629400	3467770	6848970		15947000	13137300
F7C555	Bifunctional purine biosynthesis protein ATIC OS=Equus caballus OX=9796 GN=ATIC PE=1 SV=3	ATIC	TRUE	TRUE	11	5	67.3	No	Yes	1078040		1387420
F6YBT5	H(+)-transporting two-sector ATPase OS=Equus caballus OX=9796 GN=ATP6V1A PE=1 SV=3	ATP6V1A	TRUE	TRUE	29	12	67.6	No	Yes	17632000		28217600	8013720	4899220	9141520
A0A3Q2HB26	Chloride intracellular channel protein OS=Equus caballus OX=9796 GN=CLIC6 PE=3 SV=1	CLIC6	TRUE	TRUE	11	3	67.6	No	Yes		1683040			8764870	1829800
F7D8W6	GB1/RHD3-type G domain-containing protein OS=Equus caballus OX=9796 GN=LOC105761007 PE=3 SV=2	LOC105761007	FALSE	FALSE	4	2	67.6	No	No			3295290			1597200
A0A3Q2HM18	Moesin OS=Equus caballus OX=9796 GN=MSN PE=1 SV=2	MSN	TRUE	TRUE	50	29	68.1	No	Yes	46111500	50315800	67720100	38485800	79953900	186031000	6245070	734139	72339100	1580750		26468700
A0A5F5PKI9	Leukotriene A(4) hydrolase OS=Equus caballus OX=9796 GN=LTA4H PE=1 SV=2	LTA4H	TRUE	TRUE	57	1	68.4	No	No	289752000	15786900	339797000	151644000	17946900	107748000	3388120		7763230	2582140	2425590	11875800
A0A9L0SSX2	Transglutaminase 2 OS=Equus caballus OX=9796 GN=TGM2 PE=1 SV=1	TGM2	TRUE	TRUE	16	8	68.5	No	Yes		9111140	27076300		6096650	11402700				686069		4490090
P35747	Albumin OS=Equus caballus OX=9796 GN=ALB PE=1 SV=1	ALB	TRUE	TRUE	90	4	68.6	No	Yes			3183020		4279030	29376200	2356780	549000000	1227400000	42345600	56497500	200568000
A0A9L0T8Z9	T-complex protein 1 subunit theta OS=Equus caballus OX=9796 GN=CCT8 PE=1 SV=1	CCT8	TRUE	TRUE	12	6	68.6	No	Yes	8812880		14467800	6731170		5860330
F7DXY0	Glutathione hydrolase OS=Equus caballus OX=9796 GN=GGT1 PE=3 SV=3	GGT1	TRUE	TRUE	10	5	68.6	No	Yes		11932700	1430600		14942100
A0A9L0QY51	P2X purinoceptor OS=Equus caballus OX=9796 GN=P2RX7 PE=3 SV=1	P2RX7	TRUE	TRUE	12	6	68.7	No	Yes		6190770	4843310		6075560	14179400
P01045.1	SWISS-PROT:P01045-1 (Bos taurus) Isoform HMW of Kininogen-2 precursor	KNG2_BOVIN	FALSE	FALSE	3	1	68.7	No	No		1544680
F7B3I5	Afamin OS=Equus caballus OX=9796 GN=AFM PE=1 SV=2	AFM	TRUE	TRUE	52	30	68.8	No	Yes	2698380			1921730	897770		41540900	130407000	93007100	47267100	13903100	32291500
A0A9L0RQ67	EH domain containing 2 OS=Equus caballus OX=9796 GN=EHD2 PE=1 SV=1	EHD2	TRUE	TRUE	20	9	68.9	No	Yes	1197140		6460120		2602950	39623400
A0A3Q2IDE0	Complement C2 OS=Equus caballus OX=9796 GN=C2 PE=4 SV=3	C2	FALSE	TRUE	43	21	69	No	Yes	805122		1066800	299374			11834500	33274700	21833200	38493500	18326300	3152080
Q2HJF0	TREMBL:Q2HJF0 (Bos taurus) Similar to Serotransferrin	Q2HJF0_BOVIN	FALSE	FALSE	3	1	69.1	No	No								5035930	7279720
P02769	SWISS-PROT:P02769 (Bos taurus) Bovine serum albumin precursor	ALB_BOVIN	FALSE	FALSE	55	20	69.2	No	Yes	572125	2890040	3109860	1690460	90907200	2963780	416806	313967		7232480	183053000	492030000
P02768.1	SWISS-PROT:P02768-1 Tax_Id=9606 Gene_Symbol=ALB Isoform 1 of Serum albumin precursor	ALB_HUM	FALSE	FALSE	22	8	69.3	No	Yes					30230500		42491600	5565760		8698990
F7C2S7	Chromosome 5 C1orf116 homolog OS=Equus caballus OX=9796 GN=C5H1orf116 PE=4 SV=2	C5H1orf116	FALSE	FALSE	12	5	69.3	No	Yes	682420			1234120		1328800
REFSEQ.XP.585019	(Bos taurus) similar to afamin	AFN_BOVIN	FALSE	FALSE	8	1	69.5	No	No										870585
A0A3Q2H262	Synaptotagmin like 1 OS=Equus caballus OX=9796 GN=SYTL1 PE=4 SV=2	SYTL1	TRUE	TRUE	14	9	69.6	No	No		5655670			26551200
F6VH86	Solute carrier family 5 member 1 OS=Equus caballus OX=9796 GN=SLC5A1 PE=3 SV=1	SLC5A1	TRUE	TRUE	4	2	69.7	No	No		1735080			1243590
A0A3Q2HZW1	Heat shock protein family A (Hsp70) member 2 OS=Equus caballus OX=9796 GN=HSPA2 PE=1 SV=1	HSPA2	TRUE	TRUE	14	1	69.8	No	No			630632		615029
A0A9L0T180	Triokinase/FMN cyclase OS=Equus caballus OX=9796 GN=TKFC PE=1 SV=1	TKFC	TRUE	FALSE	18	7	69.8	No	Yes	5054470		6319750	750777
A0A9L0SUV9	Basal cell adhesion molecule OS=Equus caballus OX=9796 GN=BCAM PE=1 SV=1	BCAM	TRUE	TRUE	16	9	70	No	Yes	1072840		10986900	2128850	1551400	6491120	5800110	1956520	35600600	1075150		9907110
F7BFJ1	Prothrombin OS=Equus caballus OX=9796 GN=F2 PE=1 SV=3	F2	TRUE	TRUE	65	44	70.2	Yes	Yes	404852000	73383200	157166000	164785000	44214500	15257200	357751000	187904000	109145000	849901000	204556000	91277100
A0A3Q2GX59	Lymphocyte cytosolic protein 1 OS=Equus caballus OX=9796 GN=LCP1 PE=1 SV=1	LCP1	TRUE	TRUE	45	21	70.2	Yes	Yes	43290500	4930740	13145800	14975700	7442410	9958730	8675040	3438920	50631800	33357500	8214380	16982800
A0A3Q2I0C5	Septin 9 OS=Equus caballus OX=9796 GN=SEPTIN9 PE=1 SV=2	SEPTIN9	FALSE	FALSE	5	2	70.2	No	No				1688580
P00735	SWISS-PROT:P00735 (Bos taurus) Prothrombin precursor (Fragment)	THRB_BOVIN	FALSE	FALSE	8	1	70.5	No	No										2137480
A0A9L0TM63	isocitrate dehydrogenase (NADP(+)) OS=Equus caballus OX=9796 GN=IDH1 PE=1 SV=1	IDH1	TRUE	TRUE	26	14	70.6	No	Yes	11849800	3928840	5435370	2395560	12827500	4555600	535564		8265210	5070330	2688900	7604590
F7CI32	Methanethiol oxidase OS=Equus caballus OX=9796 GN=SELENBP1 PE=1 SV=3	SELENBP1	TRUE	TRUE	35	19	70.7	No	Yes	6004040		34855700	2916790	21800200	56860400	4537600	10694000	231575000	6764850		19131200
A0A9L0S4R5	Kallikrein B1 OS=Equus caballus OX=9796 GN=KLKB1 PE=1 SV=1	KLKB1	TRUE	TRUE	12	7	71.1	No	Yes										3258970	652679
A0A9L0SGL5	Polypeptide N-acetylgalactosaminyltransferase OS=Equus caballus OX=9796 GN=GALNT6 PE=3 SV=1	GALNT6	FALSE	TRUE	8	3	71.1	No	No			2542280
A0A3Q2LTG3	Guanylate binding protein family member 6 OS=Equus caballus OX=9796 GN=GBP6 PE=1 SV=2	GBP6	TRUE	TRUE	21	9	71.5	No	No	10464900			3986790
F7C0E6	Plastin 1 OS=Equus caballus OX=9796 GN=PLS1 PE=1 SV=2	PLS1	TRUE	TRUE	6	1	71.5	No	No					998653	694721
F6WTL6	Glucosidase 2 subunit beta OS=Equus caballus OX=9796 GN=PRKCSH PE=1 SV=2	PRKCSH	TRUE	TRUE	11	5	71.6	No	No										1155170
F7AGA5	Plastin 3 OS=Equus caballus OX=9796 GN=PLS3 PE=1 SV=2	PLS3	TRUE	TRUE	13	4	71.8	No	Yes			3042760	2993280	6689790	3909930			5280340
F6WG98	Transporter OS=Equus caballus OX=9796 GN=SLC6A14 PE=3 SV=1	SLC6A14	TRUE	TRUE	8	3	71.9	No	No					3933020
A0A3Q2I2E9	Albumin OS=Equus caballus OX=9796 GN=ALB PE=1 SV=2	ALB	TRUE	TRUE	90	14	72.1	Yes	Yes	7646260000	722081000	2643980000	20116400000	2431500000	14961000000	69852700000	52539000000	64827800000	31237500000	16602400000	36844200000
F6PKE1	Transferrin OS=Equus caballus OX=9796 GN=INHCA PE=1 SV=4	INHCA	FALSE	FALSE	70	41	72.2	No	Yes	4395820	2136880	15740000	7138440		7080370	54776700	71186500	66182200	179297000	86939000	21226700
F6YG82	78 kDa glucose-regulated protein OS=Equus caballus OX=9796 GN=HSPA5 PE=1 SV=3	HSPA5	TRUE	TRUE	6	2	72.2	No	No	598202
A0A9L0SYA9	Family with sequence similarity 185 member A OS=Equus caballus OX=9796 GN=FAM185A PE=4 SV=1	FAM185A	FALSE	TRUE	8	3	72.3	No	Yes	1047570	1310740		858259			2590140		1066960	295536
A0A9L0T578	Heat shock 70kDa protein 1A OS=Equus caballus OX=9796 GN=HSPA1A PE=1 SV=1	HSPA1A	TRUE	TRUE	29	13	72.5	No	Yes	2063410	4652200	15893900	2961960	19891700	25630700			1993530
A0A9L0RGZ9	CD6 molecule OS=Equus caballus OX=9796 GN=CD6 PE=4 SV=1	CD6	TRUE	TRUE	4	2	72.7	No	No	450946			1143930	879289	867560
F6Y0C1	TNF receptor associated factor 2 OS=Equus caballus OX=9796 GN=TRAF2 PE=4 SV=4	TRAF2	FALSE	TRUE	11	1	73	No	No	1617180						644074			10250300	4105830
A0A3Q2HBH2	Radixin OS=Equus caballus OX=9796 GN=RDX PE=1 SV=1	RDX	TRUE	TRUE	25	9	73.3	No	Yes	188853		3713910	576443	37041600	11599000
A0A9L0SPS8	Dihydropyrimidinase like 2 OS=Equus caballus OX=9796 GN=DPYSL2 PE=1 SV=1	DPYSL2	TRUE	TRUE	31	13	73.5	No	Yes	24052800	999296	10444300	4535060	718690	1603920	661005			9090310		13863900
A0A3Q2H5U7	Immunoglobulin superfamily member 8 OS=Equus caballus OX=9796 GN=IGSF8 PE=4 SV=2	IGSF8	TRUE	TRUE	2	2	73.6	No	No		1006640	1262830		1662710	1336580
A0A3Q2ICW3	Solute carrier family 23 member 2 OS=Equus caballus OX=9796 GN=LOC100067491 PE=3 SV=3	LOC100067491	FALSE	FALSE	4	3	74.6	No	Yes			13537500	940561		860174
A0A3Q2HTR2	Rho GTPase activating protein 18 OS=Equus caballus OX=9796 GN=ARHGAP18 PE=4 SV=1	ARHGAP18	TRUE	TRUE	4	2	74.8	No	No					2634520
F6W787	Annexin OS=Equus caballus OX=9796 GN=ANXA6 PE=1 SV=4	ANXA6	TRUE	TRUE	16	7	75.1	No	Yes	3208290						4103050		3163680	5599600
A0A9L0SHI4	Growth arrest specific 6 OS=Equus caballus OX=9796 GN=GAS6 PE=4 SV=1	GAS6	TRUE	TRUE	5	2	75.1	No	No			584859
A0A9L0RE17	Complement factor I OS=Equus caballus OX=9796 GN=CFI PE=1 SV=1	CFI	TRUE	TRUE	40	25	75.5	No	Yes	11937600	2989860	1520670	5954040			45316900	27163100	31971400	135116000	80753200
A0A3Q2HEJ5	CD44 antigen OS=Equus caballus OX=9796 GN=CD44 PE=1 SV=2	CD44	TRUE	TRUE	10	8	76.1	No	Yes	61685300	21172600	79620400	14342800	11701400	39468100	16655700	15579100	11453500			8331570
A0A9L0RXT9	Protein phosphatase 2 scaffold subunit Aalpha OS=Equus caballus OX=9796 GN=PPP2R1A PE=1 SV=1	PPP2R1A	TRUE	TRUE	14	8	76.3	No	Yes	9807040			2017170	176151000
A0A3Q2IEA5	Nectin cell adhesion molecule 3 OS=Equus caballus OX=9796 GN=NECTIN3 PE=3 SV=2	NECTIN3	FALSE	FALSE	6	3	76.4	No	Yes							1006570		3367530
A0A9L0SLE7	Arginine--tRNA ligase, cytoplasmic OS=Equus caballus OX=9796 GN=RARS1 PE=1 SV=1	RARS1	FALSE	FALSE	5	3	76.4	No	Yes	1208980		1005510			491151
F6ZEH8	Serotransferrin OS=Equus caballus OX=9796 GN=INHCA PE=3 SV=3	INHCA	FALSE	FALSE	92	1	76.7	No	No	3020090			6262830			498778000	199945000		252078000
A0A9L0T3A8	Protein PALS1 OS=Equus caballus OX=9796 GN=PALS1 PE=3 SV=1	PALS1	FALSE	FALSE	10	5	77.2	No	Yes	267303		1715660		1771030	3299590
A0A3Q2HKG3	Lactotransferrin OS=Equus caballus OX=9796 GN=LTF PE=3 SV=2	LTF	TRUE	TRUE	67	46	77.3	No	Yes		6491750			34590400		1395880	192802000		5313890	47939200	2912800
A0A3Q2HTG2	Fibrinogen alpha chain OS=Equus caballus OX=9796 GN=FGA PE=1 SV=3	FGA	TRUE	TRUE	60	38	77.4	No	Yes	8493300	14090300	7126170	4532530	11995600	5944440	10145500	4832740		204171000	55598700	12998400
F6VJE6	Sulfhydryl oxidase OS=Equus caballus OX=9796 GN=QSOX2 PE=3 SV=2	QSOX2	TRUE	TRUE	4	2	77.4	No	No	1613660
A0A9L0SW60	Transketolase OS=Equus caballus OX=9796 GN=TKT PE=1 SV=1	TKT	TRUE	TRUE	31	1	77.5	No	No	8146090	4408520	24268800	2767650	17382000	11752800	654203			2293140		6614910
A0A3Q2IEX7	CD2 associated protein OS=Equus caballus OX=9796 GN=CD2AP PE=1 SV=1	CD2AP	TRUE	TRUE	4	2	77.5	No	No			2756270		3878590	2407450
A0A3Q2GXX5	Fibulin-1 OS=Equus caballus OX=9796 GN=FBLN1 PE=1 SV=2	FBLN1	TRUE	TRUE	27	5	77.6	No	Yes	4136200	5571470	1346520	767187	2211090	873164	1487010	2374710		3015500
Q0IIK2	TREMBL:Q0IIK2 (Bos taurus) Transferrin	TF_BOVIN	FALSE	FALSE	19	8	77.7	No	No												26397400
F7BPT4	Ezrin OS=Equus caballus OX=9796 GN=EZR PE=1 SV=3	EZR	TRUE	TRUE	49	35	77.8	Yes	Yes	65701700	405031000	209774000	68221800	1329320000	346954000	6663200	24722300	111215000	4058390	9240190	48141000
A0A3Q2HKT1	Serine/threonine-protein kinase receptor OS=Equus caballus OX=9796 GN=TGFBR2 PE=3 SV=2	TGFBR2	TRUE	TRUE	3	2	77.8	No	No			962175						1284730
A0A9L0RP87	Sulfhydryl oxidase OS=Equus caballus OX=9796 GN=QSOX1 PE=3 SV=1	QSOX1	TRUE	TRUE	14	7	77.9	No	Yes	1988130		457643		1819130			244578		785365
P27425	Serotransferrin OS=Equus caballus OX=9796 GN=TF PE=2 SV=1	TF	TRUE	TRUE	91	8	78	Yes	Yes	566550000	65335200	187245000	1653210000	257298000	1079980000	12317700000	16162700000	9275620000	12205600000	7340270000	4790740000
A0A5F5PR08	Serotransferrin OS=Equus caballus OX=9796 GN=INHCA PE=1 SV=1	INHCA	FALSE	FALSE	91	2	78.4	No	No			8978140		2359900		22698400	12228600	8012120	24834000	2982360
F7CWM6	Beta-glucuronidase OS=Equus caballus OX=9796 GN=GUSB PE=1 SV=3	GUSB	TRUE	TRUE	8	5	78.4	No	No										2025480
A0A9L0TQT7	Calpain 5 OS=Equus caballus OX=9796 GN=CAPN5 PE=3 SV=1	CAPN5	TRUE	TRUE	5	3	78.4	No	No					7554780
A0A9L0TK47	Intercellular adhesion molecule 1 OS=Equus caballus OX=9796 GN=ICAM1 PE=3 SV=1	ICAM1	TRUE	TRUE	14	13	78.9	No	Yes	49465600	17245800	60689300	17281400	111385000	199686000	4887630	2849920	38453800	3699260
A0A9L0RE96	EPS8 like 1 OS=Equus caballus OX=9796 GN=EPS8L1 PE=3 SV=1	EPS8L1	TRUE	TRUE	38	20	78.9	No	Yes	23819000	13948900	11193500	6611290	70796200	26273400		285453
A0A9L0SXE9	Complement C1s OS=Equus caballus OX=9796 GN=C1S PE=1 SV=1	C1S	TRUE	TRUE	34	14	79	No	No		2169280								16818800
F7AGL5	Matrix metallopeptidase 9 OS=Equus caballus OX=9796 GN=MMP9 PE=1 SV=2	MMP9	TRUE	TRUE	3	3	79.1	No	No								503260			3227300
F6UMQ4	Transforming growth factor beta induced OS=Equus caballus OX=9796 GN=TGFBI PE=1 SV=3	TGFBI	TRUE	TRUE	12	8	79.2	No	No	876878									2073780
F6QEI2	Transmembrane channel-like protein OS=Equus caballus OX=9796 GN=TMC4 PE=3 SV=3	TMC4	TRUE	TRUE	6	3	79.2	No	Yes		7168240	2152400		32443400	4721170
A0A9L0SRQ5	glutamine--fructose-6-phosphate transaminase (isomerizing) OS=Equus caballus OX=9796 GN=GFPT1 PE=1 SV=1	GFPT1	TRUE	TRUE	5	3	79.3	No	Yes	866130	1075610	2447850	779128
A0A3Q2KS36	Scinderin OS=Equus caballus OX=9796 GN=SCIN PE=1 SV=2	SCIN	TRUE	TRUE	11	8	80.1	No	Yes	1544880	2751380	5606830	2379560	5649940	2641940				1410630
A0A3Q2H7L1	Choline transporter-like protein OS=Equus caballus OX=9796 GN=SLC44A1 PE=3 SV=1	SLC44A1	TRUE	TRUE	4	2	80.1	No	No			2085500			1180540
A0A3Q2HVB6	Complement component 4 binding protein alpha OS=Equus caballus OX=9796 GN=C4BPA PE=1 SV=1	C4BPA	TRUE	TRUE	51	43	80.2	Yes	Yes	1272680000	1572690000	1324480000	157831000	286396000	129980000	195011000	332391000	214225000	494868000	705126000	160193000
F7BNN7	Serine/threonine kinase 26 OS=Equus caballus OX=9796 GN=STK26 PE=4 SV=3	STK26	TRUE	FALSE	4	2	80.3	No	No			881730		3013410	1344050
A0A5F5PSJ0	Choline transporter-like protein OS=Equus caballus OX=9796 GN=SLC44A2 PE=3 SV=2	SLC44A2	TRUE	TRUE	5	2	80.4	No	No	1264220		2465140
F7AWQ9	Interleukin 1 receptor accessory protein OS=Equus caballus OX=9796 GN=IL1RAP PE=1 SV=3	IL1RAP	TRUE	TRUE	8	6	80.5	No	Yes						1064480	657334	12041200	14119700	672528	3112530
F6Z5L1	Complement C1r OS=Equus caballus OX=9796 GN=C1R PE=1 SV=2	C1R	TRUE	TRUE	28	14	80.7	No	Yes	999265	1601090			1805850		417712			11034500	9299500
Q28372	Gelsolin OS=Equus caballus OX=9796 GN=GSN PE=1 SV=2	GSN	TRUE	TRUE	65	49	80.8	Yes	Yes	147251000	69155300	33007000	39198500	102581000	27138000	110848000	75309200	113462000	464068000	92997500	17267000
A0A9L0S914	Hedgehog interacting protein OS=Equus caballus OX=9796 GN=HHIP PE=3 SV=1	HHIP	TRUE	TRUE	3	2	80.9	No	No	1295300
F6RBT1	Eosinophil peroxidase OS=Equus caballus OX=9796 GN=EPX PE=4 SV=2	EPX	TRUE	TRUE	5	2	81	No	No			2995980			1882260
A0A9R8N1Q4	Heat shock protein family A (Hsp70) member 8 OS=Equus caballus OX=9796 GN=HSPA8 PE=4 SV=1	HSPA8	TRUE	TRUE	33	20	81.4	Yes	Yes	49374400	106985000	106696000	27663200	185811000	205976000	2355740	1800330	42007100	5222360	8561290	4007450
F6ZU69	Solute carrier family 34 member 2 OS=Equus caballus OX=9796 GN=SLC34A2 PE=3 SV=2	SLC34A2	TRUE	TRUE	7	4	81.4	No	Yes		2321520			136107000	123795000
F7BZ88	Myeloperoxidase OS=Equus caballus OX=9796 GN=MPO PE=1 SV=2	MPO	TRUE	TRUE	18	12	81.9	No	No		9646990			31396500			263625			16987300
F6PGW8	Calpain 2 OS=Equus caballus OX=9796 GN=CAPN2 PE=1 SV=2	CAPN2	TRUE	TRUE	11	6	82	No	Yes	8832060	907582	15589400	2289520	1556420	8759760	331420			940680
A0A9L0S9Z6	Macrophage stimulating 1 OS=Equus caballus OX=9796 GN=MST1 PE=3 SV=1	MST1	TRUE	TRUE	4	2	82	No	No										451000
A0A9L0TKZ3	Mucin 1, cell surface associated OS=Equus caballus OX=9796 GN=MUC1 PE=4 SV=1	MUC1	TRUE	TRUE	6	3	82.6	No	Yes	24671500	473259000	403379000	44387500	1778690000	807042000		1543720	10039500
F6UZI2	Coagulation factor XIII A chain OS=Equus caballus OX=9796 GN=F13A1 PE=1 SV=2	F13A1	TRUE	TRUE	4	2	82.8	No	No										394997
F6V812	ATPase H+ transporting V0 subunit a1 OS=Equus caballus OX=9796 GN=ATP6V0A1 PE=1 SV=3	ATP6V0A1	TRUE	TRUE	15	7	83.4	No	No										4340590
A0A9L0T9Z7	Calpain 1 OS=Equus caballus OX=9796 GN=CAPN1 PE=1 SV=1	CAPN1	TRUE	TRUE	7	5	83.6	No	Yes	1648810		7643290	380466		2363410				1225020
A0A3Q2LPX0	Heat shock protein 90 alpha family class B member 1 OS=Equus caballus OX=9796 GN=HSP90AB1 PE=3 SV=1	HSP90AB1	TRUE	TRUE	31	10	83.7	No	Yes	18521800		21507600	11012000		2390590				608686
A0A9L0S0F5	ATP-dependent 6-phosphofructokinase OS=Equus caballus OX=9796 GN=PFKL PE=1 SV=1	PFKL	TRUE	TRUE	6	2	85.3	No	No			4085930			925169
F7B8E7	Membrane metalloendopeptidase OS=Equus caballus OX=9796 GN=MME PE=1 SV=1	MME	TRUE	TRUE	15	9	85.4	No	Yes		34047600	3454670	552131	91500200	4298650
Q2V905	Transferrin receptor protein 1 OS=Equus caballus OX=9796 GN=TFRC PE=2 SV=1	TFRC	TRUE	TRUE	10	8	85.5	No	Yes	15841000	1836840	8221890	6356190		2207740				239541
A0A9L0TKD2	Adhesion G protein-coupled receptor E3 OS=Equus caballus OX=9796 GN=ADGRE3 PE=4 SV=1	ADGRE3	FALSE	FALSE	10	8	85.7	No	Yes	3554570		4266460			2764300				10095900
A0A3Q2IDD2	Complement C2 OS=Equus caballus OX=9796 GN=CFB PE=1 SV=2	CFB	TRUE	TRUE	63	60	85.9	Yes	Yes	3449730	2495690	5494280	7135340	2738420	6513920	175632000	136370000	155910000	161461000	89810300	10122000
A0A3Q2H2E8	Serine peptidase inhibitor, Kunitz type 1 OS=Equus caballus OX=9796 GN=SPINT1 PE=4 SV=3	SPINT1	TRUE	TRUE	3	2	86.2	No	No	258101								1025750
F6T7X3	Amine oxidase OS=Equus caballus OX=9796 GN=AOC3 PE=1 SV=2	AOC3	TRUE	TRUE	18	3	86.4	No	Yes									3608700	1320960	4212400
A0A3Q2HK96	Pyridoxal dependent decarboxylase domain containing 1 OS=Equus caballus OX=9796 GN=PDXDC1 PE=4 SV=2	PDXDC1	TRUE	TRUE	2	2	86.5	No	No			3007390
F7DLT3	Amine oxidase OS=Equus caballus OX=9796 GN=G6PC1 PE=1 SV=3	G6PC1	FALSE	FALSE	28	7	87.2	No	Yes				1226490			19279600	61665300	22292900	98568600	57764500
F6U6V3	ADAM metallopeptidase domain 10 OS=Equus caballus OX=9796 GN=ADAM10 PE=4 SV=3	ADAM10	TRUE	TRUE	6	3	87.3	No	Yes		800686	5087190	307670
A0A9L0TI87	Aldehyde dehydrogenase family 16 member A1 OS=Equus caballus OX=9796 GN=ALDH16A1 PE=1 SV=1	ALDH16A1	TRUE	TRUE	16	10	87.6	No	Yes	11106000		5140480	4754540		2579810
F6V2X7	procollagen-lysine 5-dioxygenase OS=Equus caballus OX=9796 GN=PLOD1 PE=4 SV=2	PLOD1	TRUE	TRUE	4	3	87.9	No	Yes		856795	816349
F6X200	Cadherin 6 OS=Equus caballus OX=9796 GN=CDH6 PE=4 SV=1	CDH6	TRUE	TRUE	5	5	88.1	No	No		806269					532028			2366460
F7B3K7	Integrin beta OS=Equus caballus OX=9796 GN=ITGB6 PE=3 SV=2	ITGB6	TRUE	TRUE	3	1	88.2	No	No	778099
F7AKH9	Integrin beta OS=Equus caballus OX=9796 GN=ITGB7 PE=3 SV=3	ITGB7	TRUE	TRUE	8	3	88.7	No	Yes	1422630		441474		2492650
A0A3Q2HWP9	Transitional endoplasmic reticulum ATPase OS=Equus caballus OX=9796 GN=VCP PE=1 SV=2	VCP	TRUE	TRUE	14	8	89.1	No	Yes	2167670	9147660	4517620		14817700	3652630				949074		7521060
A0A3Q2I3I7	Dipeptidyl peptidase 4 OS=Equus caballus OX=9796 GN=DPP4 PE=4 SV=1	DPP4	TRUE	TRUE	6	4	89.6	No	No					8093170
A0A9L0RQS9	Signal transducer and activator of transcription OS=Equus caballus OX=9796 GN=STAT1 PE=1 SV=1	STAT1	TRUE	TRUE	3	2	89.6	No	No				1583230	615381	1656650
F7BFV0	EPS8 like 2 OS=Equus caballus OX=9796 GN=EPS8L2 PE=1 SV=4	EPS8L2	TRUE	TRUE	29	20	89.8	No	Yes	50144500	19497600	63703100	51294300	77743700	119861000	2359470					3792690
A0A9L0TG92	Integrin beta OS=Equus caballus OX=9796 GN=ITGB1 PE=1 SV=1	ITGB1	TRUE	TRUE	20	9	90.5	No	Yes	18201800	5046220	32996400	6971530	10410500	12749600
F7CY72	Coatomer subunit gamma OS=Equus caballus OX=9796 GN=COPG1 PE=1 SV=3	COPG1	TRUE	TRUE	7	4	91	No	Yes	1129510		11258900			5126870
F6PH25	Sphingomyelin phosphodiesterase 1 OS=Equus caballus OX=9796 GN=SMPD1 PE=3 SV=2	SMPD1	FALSE	TRUE	3	2	91	No	No	2750630
A0A3Q2LNJ4	Vesicle-fusing ATPase OS=Equus caballus OX=9796 GN=NSF PE=3 SV=1	NSF	TRUE	TRUE	3	2	91.2	No	No			1016070			765905
A0A3Q2I1G0	Hexose-6-phosphate dehydrogenase/glucose 1-dehydrogenase OS=Equus caballus OX=9796 GN=H6PD PE=1 SV=2	H6PD	FALSE	TRUE	34	24	91.6	No	Yes	9899240			2444620						23237600	2981460
A0A9L0SDM5	Solute carrier organic anion transporter family member OS=Equus caballus OX=9796 GN=SLCO4C1 PE=3 SV=1	SLCO4C1	TRUE	TRUE	4	2	91.6	No	No		1759590	3043920		3300660	5238830
F6RC09	Vacuolar protein sorting-associated protein 35 OS=Equus caballus OX=9796 GN=VPS35 PE=1 SV=3	VPS35	TRUE	TRUE	3	2	91.6	No	No	1720910		1429450			1073020
A0A3Q2H4G7	ATP-dependent 6-phosphofructokinase OS=Equus caballus OX=9796 GN=PFKP PE=1 SV=2	PFKP	TRUE	TRUE	15	8	91.7	No	Yes	5773400		7691920	1175100		1299590
A0A9L0SAP2	Niban apoptosis regulator 2 OS=Equus caballus OX=9796 GN=NIBAN2 PE=3 SV=1	NIBAN2	FALSE	FALSE	5	3	92	No	Yes	1785050		7452190	1322340	6414000	7918590
A0A9L0RQ25	Prominin 1 OS=Equus caballus OX=9796 GN=PROM1 PE=3 SV=1	PROM1	TRUE	TRUE	23	20	93	No	No		431382000			763265000			10543400
F6Y0G5	Periostin OS=Equus caballus OX=9796 GN=POSTN PE=4 SV=3	POSTN	TRUE	TRUE	6	4	93	No	No							178494			293394
A0A9L0T780	Polymeric immunoglobulin receptor OS=Equus caballus OX=9796 GN=PIGR PE=1 SV=1	PIGR	TRUE	TRUE	57	65	93.1	Yes	Yes	781971000	1580640000	1281570000	822978000	764094000	998060000	2534720000	2736420000	3160490000	9630780000	8707210000	13246600000
A0A3Q2GVM3	Epidermal growth factor receptor pathway substrate 8 OS=Equus caballus OX=9796 GN=EPS8 PE=3 SV=2	EPS8	TRUE	TRUE	8	6	93.3	No	No		9685840			24789700
A0A9L0T291	Heat shock protein 90 beta family member 1 OS=Equus caballus OX=9796 GN=HSP90B1 PE=1 SV=1	HSP90B1	TRUE	TRUE	11	5	93.4	No	Yes	384445		4349260	410796						531251
A0A9L0RLW0	Phosphatidylinositol-glycan-specific phospholipase D OS=Equus caballus OX=9796 GN=GPLD1 PE=3 SV=1	GPLD1	FALSE	TRUE	4	3	93.4	No	No				364025						635188
F6QE14	Sushi domain containing 2 OS=Equus caballus OX=9796 GN=SUSD2 PE=4 SV=3	SUSD2	TRUE	TRUE	9	5	93.5	No	Yes			5531790	1312320	7145830	17814900	558693	1972300
A0A9L0TL35	Ubiquitin carboxyl-terminal hydrolase OS=Equus caballus OX=9796 GN=USP5 PE=1 SV=1	USP5	TRUE	TRUE	12	4	93.5	No	Yes	1010900		1017370
A0A5F5Q341	Integrin beta OS=Equus caballus OX=9796 GN=ITGB2 PE=3 SV=2	ITGB2	TRUE	TRUE	28	3	94.5	No	No		715116			2183760
F7DTB6	Karyopherin subunit beta 1 OS=Equus caballus OX=9796 GN=KPNB1 PE=1 SV=3	KPNB1	TRUE	TRUE	9	6	94.5	No	Yes	9125220		7304800	7896110	1910880
A0A3Q2GZ58	Heat shock protein 90 alpha family class A member 1 OS=Equus caballus OX=9796 GN=HSP90AA1 PE=3 SV=1	HSP90AA1	TRUE	TRUE	40	20	95	Yes	Yes	94002700	16769900	68162100	44721000	32243100	52017100	2149210	260637	21644800	22550900	15931400	34305300
A0A5F5Q220	Junction plakoglobin OS=Equus caballus OX=9796 GN=JUP PE=3 SV=2	JUP	TRUE	TRUE	8	6	95.1	No	No					8242450
A0A5F5PT22	Integrin beta OS=Equus caballus OX=9796 GN=ITGB2 PE=1 SV=1	ITGB2	TRUE	TRUE	41	16	95.6	No	Yes	113262000	73039200	66843400	51308900	33780200	42129600	3152630			6126330
F7D837	Actinin alpha 1 OS=Equus caballus OX=9796 GN=ACTN1 PE=1 SV=3	ACTN1	TRUE	TRUE	21	3	95.7	No	Yes										779515		4571130
F6UA29	EFR3 homolog A OS=Equus caballus OX=9796 GN=EFR3A PE=4 SV=3	EFR3A	TRUE	TRUE	3	2	95.8	No	No			2900180		4561560	2274150
A0A3Q2HRP7	Phosphoinositide phospholipase C OS=Equus caballus OX=9796 GN=PLCD1 PE=4 SV=2	PLCD1	TRUE	TRUE	3	3	96.3	No	Yes		926505	1767070		4720730	1259990
F6VZ05	Sortilin 1 OS=Equus caballus OX=9796 GN=SORT1 PE=4 SV=4	SORT1	TRUE	TRUE	3	2	96.3	No	No										1964550
F6ZD04	Alpha-1,4 glucan phosphorylase OS=Equus caballus OX=9796 GN=PYGB PE=1 SV=2	PYGB	TRUE	TRUE	15	9	96.4	No	Yes	6038620		8461380	3714150		1745500
F6VEV4	receptor protein-tyrosine kinase OS=Equus caballus OX=9796 GN=AXL PE=3 SV=3	AXL	TRUE	TRUE	8	4	96.4	No	Yes	488493						1063830	4727630	9216640	789081
A0A9L0T164	V-type proton ATPase subunit a OS=Equus caballus OX=9796 GN=ATP6V0A1 PE=3 SV=1	ATP6V0A1	TRUE	TRUE	3	1	97.8	No	No					549608
A0A9L0SQ87	Plasminogen OS=Equus caballus OX=9796 GN=PLG PE=1 SV=1	PLG	TRUE	TRUE	69	69	97.9	Yes	Yes	37480200	26378600	25564400	21837200	51136900	60507800	214739000	431269000	318300000	1055090000	1367150000	179462000
A0A5F5PI06	Heat shock protein 105 kDa OS=Equus caballus OX=9796 GN=HSPH1 PE=3 SV=2	HSPH1	TRUE	TRUE	6	2	98	No	No			1959660		1350800
F6UUS3	Eukaryotic translation elongation factor 2 OS=Equus caballus OX=9796 GN=EEF2 PE=1 SV=3	EEF2	TRUE	TRUE	24	16	98.2	No	Yes	16108400	2930920	21664400	6799720	12674900	12815000
F6Z3G9	hexokinase OS=Equus caballus OX=9796 GN=HK3 PE=1 SV=1	HK3	TRUE	TRUE	13	8	98.8	No	No	997477									304418
F6UGD6	dynamin GTPase OS=Equus caballus OX=9796 GN=DNM2 PE=3 SV=4	DNM2	TRUE	TRUE	3	3	99.2	No	Yes	923639	1067990	2568100
F7CLE3	Ectonucleotide pyrophosphatase/phosphodiesterase 3 OS=Equus caballus OX=9796 GN=ENPP3 PE=4 SV=1	ENPP3	TRUE	TRUE	30	26	99.3	No	Yes	9224290	100042000	149169000	6233140	354486000	114213000		3862850	3793540
A0A3Q2HDY3	VWFA domain-containing protein OS=Equus caballus OX=9796 GN=LOC100063509 PE=3 SV=3	LOC100063509	FALSE	FALSE	2	2	99.5	No	No	30528000	51461200	30185900	10402400	13143700		10692200			45127500
F6UQI3	26S proteasome non-ATPase regulatory subunit 2 OS=Equus caballus OX=9796 GN=PSMD2 PE=1 SV=3	PSMD2	TRUE	TRUE	4	2	99.6	No	No	5038230	1686440	11660300			4706100
A0A3Q2HAN3	Protein S OS=Equus caballus OX=9796 GN=PROS1 PE=4 SV=1	PROS1	TRUE	TRUE	8	7	99.9	No	Yes	6638130	1080080		1377460			1955720	1018750	10069700	11576000
F7CAB1	VWFA domain-containing protein OS=Equus caballus OX=9796 GN=LOC100052500 PE=3 SV=2	LOC100052500	FALSE	FALSE	4	2	100.3	No	No		591660			3666720
H9H007	10-formyltetrahydrofolate dehydrogenase OS=Equus caballus OX=9796 GN=ALDH1L1 PE=1 SV=3	ALDH1L1	TRUE	TRUE	7	5	100.3	No	No			1006630			1621920				898694
F6Y0D9	Cadherin 1 OS=Equus caballus OX=9796 GN=CDH1 PE=4 SV=3	CDH1	TRUE	TRUE	4	3	100.9	No	Yes							1271730	829501
A0A3Q2HWB5	Programmed cell death 6 interacting protein OS=Equus caballus OX=9796 GN=PDCD6IP PE=1 SV=2	PDCD6IP	TRUE	TRUE	40	42	101	No	Yes	47203000	248716000	142717000	20733600	480418000	152890000
A0A9L0S1S1	Inter-alpha-trypsin inhibitor heavy chain 1 OS=Equus caballus OX=9796 GN=ITIH1 PE=1 SV=1	ITIH1	TRUE	TRUE	38	33	101	No	Yes	50299300	148066000	18003700	22022000	134846000	18919100	14286900	38573100	18737500	76990800	54341200
A0A5F5PWG4	Neuropilin OS=Equus caballus OX=9796 GN=NRP1 PE=3 SV=2	NRP1	TRUE	TRUE	7	4	101.3	No	No									1474680	1064340
F6Q698	Major vault protein OS=Equus caballus OX=9796 GN=MVP PE=1 SV=2	MVP	TRUE	TRUE	4	4	101.5	No	Yes		7965480	2700740
A0A5F5PXP6	Low density lipoprotein receptor OS=Equus caballus OX=9796 GN=LDLR PE=4 SV=1	LDLR	TRUE	TRUE	9	9	101.6	No	Yes	3931860	23481900	59047200	4589220	27885200	22993000
A0A9L0SVF2	C-1-tetrahydrofolate synthase, cytoplasmic OS=Equus caballus OX=9796 GN=MTHFD1 PE=1 SV=1	MTHFD1	TRUE	TRUE	13	9	101.7	No	Yes	4470020		13089600	1017900	3691420	2546320
A0A9L0RFR2	Villin like OS=Equus caballus OX=9796 GN=VILL PE=3 SV=1	VILL	FALSE	TRUE	5	4	102.2	No	Yes	424642		2552900		3393800
F6XN76	E3 ubiquitin-protein ligase OS=Equus caballus OX=9796 GN=ITCH PE=4 SV=4	ITCH	TRUE	TRUE	2	2	102.3	No	No			472617		2461120
A0A9L0THA7	Niban apoptosis regulator 1 OS=Equus caballus OX=9796 GN=NIBAN1 PE=1 SV=1	NIBAN1	FALSE	FALSE	15	11	103.4	No	Yes	13375400		5839240			2658530
F7DVZ8	Coiled-coil and C2 domain containing 1A OS=Equus caballus OX=9796 GN=CC2D1A PE=3 SV=3	CC2D1A	TRUE	TRUE	3	2	103.7	No	No					908753	591306
A0A9L0TQP3	AP complex subunit beta OS=Equus caballus OX=9796 GN=AP1B1 PE=1 SV=1	AP1B1	TRUE	TRUE	7	4	104	No	Yes	4497360		698528	437957
A0A9L0R1M0	Reversion inducing cysteine rich protein with kazal motifs OS=Equus caballus OX=9796 GN=RECK PE=4 SV=1	RECK	TRUE	TRUE	2	2	104	No	No	696630								2046880
Q2Z1P9	Anion exchange protein OS=Equus caballus OX=9796 GN=SLC4A1 PE=1 SV=1	SLC4A1	TRUE	TRUE	2	2	104.2	No	No			2878700			7067230
A0A3Q2I5S8	Actinin alpha 4 OS=Equus caballus OX=9796 GN=ACTN4 PE=1 SV=2	ACTN4	TRUE	TRUE	46	11	104.3	No	Yes	3593200				1235830				1503930	23532200	4606510	61523400
F6YFQ3	AP complex subunit beta OS=Equus caballus OX=9796 GN=AP2B1 PE=1 SV=2	AP2B1	TRUE	TRUE	4	1	105.6	No	No				528702
F7E0P3	Thrombospondin 4 OS=Equus caballus OX=9796 GN=THBS4 PE=3 SV=2	THBS4	TRUE	TRUE	4	3	105.8	No	No		2867520						889951		3061920
F7DAF6	Inter-alpha-trypsin inhibitor heavy chain 2 OS=Equus caballus OX=9796 GN=ITIH2 PE=1 SV=2	ITIH2	TRUE	TRUE	34	32	106.3	Yes	Yes	33209700	40150700	14209500	6521400	13092100	6367750	19802800	36938100	13205700	33449700	26220700	9367760
F7CFP8	Interleukin 6 cytokine family signal transducer OS=Equus caballus OX=9796 GN=IL6ST PE=3 SV=2	IL6ST	TRUE	TRUE	7	5	106.3	No	No			658789							329418
A0A9L0S2G1	receptor protein-tyrosine kinase OS=Equus caballus OX=9796 GN=CSF1R PE=3 SV=1	CSF1R	FALSE	TRUE	8	5	107.2	No	Yes							940271	3295520	7673380		1068200
A0A5F5PZ48	Complement component C6 OS=Equus caballus OX=9796 GN=C6 PE=3 SV=2	C6	TRUE	TRUE	12	7	107.2	No	Yes	1101710	671639		478570	501342					924898
F7DH20	AP-2 complex subunit alpha OS=Equus caballus OX=9796 GN=AP2A1 PE=3 SV=3	AP2A1	TRUE	TRUE	2	2	107.5	No	No			2233660			2644520
A0A9L0RFD4	Aminopeptidase OS=Equus caballus OX=9796 GN=ANPEP PE=3 SV=1	ANPEP	TRUE	TRUE	9	1	107.8	No	No		1160330
A0A5S7NAP8	Chloride channel accessory 1 OS=Equus caballus OX=9796 GN=CLCA1 PE=1 SV=1	CLCA1	FALSE	TRUE	63	69	108.1	Yes	Yes	2784400000	4782130000	808527000	888833000	1301150000	101820000	426241000	411278000	19838300	2911160000	2677470000	2210410000
F7DJN7	Kinesin-like protein OS=Equus caballus OX=9796 GN=KIF5C PE=3 SV=3	KIF5C	TRUE	TRUE	2	1	108.1	No	No			2577660
A0A9L0T114	Collagen type VI alpha 2 chain OS=Equus caballus OX=9796 GN=COL6A2 PE=4 SV=1	COL6A2	TRUE	TRUE	3	3	108.1	No	No										2030200
A0A5F5PJE0	Aminopeptidase OS=Equus caballus OX=9796 GN=NPEPPS PE=1 SV=2	NPEPPS	TRUE	TRUE	7	5	108.3	No	Yes	1991340	672751	605590	1800230	1836950	2952430			2149320
A0A9L0TSV9	Alpha-1,4 glucan phosphorylase OS=Equus caballus OX=9796 GN=PYGL PE=1 SV=1	PYGL	TRUE	TRUE	14	9	108.4	No	Yes	9096950	2528900	2174790	582783	2449430
A0A5F5PQU7	Peptidylglycine alpha-amidating monooxygenase OS=Equus caballus OX=9796 GN=PAM PE=3 SV=1	PAM	TRUE	TRUE	10	6	108.6	No	No										3714070
F6UW37	Trifunctional purine biosynthetic protein adenosine-3 OS=Equus caballus OX=9796 GN=GART PE=1 SV=2	GART	TRUE	TRUE	6	4	108.8	No	No	1110980
A0A3Q2KM06	Collagen type VI alpha 1 chain OS=Equus caballus OX=9796 GN=COL6A1 PE=4 SV=2	COL6A1	TRUE	TRUE	18	16	108.9	No	Yes	1084870	4254860		2712520			744158			13723100
A0A3Q2H3F6	Inter-alpha-trypsin inhibitor heavy chain 4 OS=Equus caballus OX=9796 GN=ITIH4 PE=1 SV=2	ITIH4	TRUE	TRUE	24	21	109	No	Yes	21724400	2889130	5306940	7934530	5582120	1276730	2373860	459359	1417820	11015600
F7C4H8	Glucosidase II alpha subunit OS=Equus caballus OX=9796 GN=GANAB PE=1 SV=3	GANAB	TRUE	TRUE	28	20	109	No	Yes	10313300	3963440	6431560	2163490	1780600	3185600		238873	1336290	16943300
A0A3Q2KXH2	Aminopeptidase OS=Equus caballus OX=9796 GN=LOC111767504 PE=1 SV=1	LOC111767504	FALSE	FALSE	12	5	109	No	Yes	665134	18431500	10950700	777686	50224700	3333090
F6QC83	Mucin 5AC, oligomeric mucus/gel-forming OS=Equus caballus OX=9796 GN=MUC5AC PE=4 SV=3	MUC5AC	TRUE	TRUE	8	7	109.8	No	Yes	9187180	57422100		849199	119911000
A0A9L0RR41	Kinesin-like protein OS=Equus caballus OX=9796 GN=KIF5B PE=1 SV=1	KIF5B	TRUE	TRUE	4	2	109.8	No	No	638453	969814	4158720	522985		5884650
A0A5F5PGU3	Family with sequence similarity 171 member B OS=Equus caballus OX=9796 GN=FAM171B PE=3 SV=1	FAM171B	FALSE	TRUE	13	11	111.9	No	Yes	5294190	1472710	17506900			9120340
A0A9L0S1N2	Anoctamin OS=Equus caballus OX=9796 GN=ANO6 PE=3 SV=1	ANO6	TRUE	TRUE	2	2	111.9	No	No			764005			1104210
A0A3Q2H1X8	Sodium/potassium-transporting ATPase subunit alpha OS=Equus caballus OX=9796 GN=ATP1A1 PE=3 SV=3	ATP1A1	TRUE	TRUE	28	25	112.7	No	Yes	11260400	65900300	86766400	9809880	92013100	94084300
A0A9L0QYD5	Desmoglein 1 OS=Equus caballus OX=9796 GN=DSG1 PE=1 SV=1	DSG1	TRUE	TRUE	4	3	113	No	No					6508970
A0A3Q2L4I6	Alpha-mannosidase OS=Equus caballus OX=9796 GN=MAN2B1 PE=1 SV=1	MAN2B1	TRUE	TRUE	19	16	113.3	No	Yes	839927						497052	462043		13072100		40558800
A0A9L0RNT1	Dihydropyrimidine dehydrogenase [NADP(+)] OS=Equus caballus OX=9796 GN=DPYD PE=1 SV=1	DPYD	TRUE	TRUE	3	2	113.3	No	No										339129
A0A5F5PIJ7	Integrin subunit alpha 5 OS=Equus caballus OX=9796 GN=ITGA5 PE=3 SV=2	ITGA5	TRUE	TRUE	7	5	113.4	No	Yes	729647	727608	3521730			1668510
A0A9L0SGW6	E1 ubiquitin-activating enzyme OS=Equus caballus OX=9796 GN=UBA1 PE=1 SV=1	UBA1	TRUE	TRUE	9	6	113.8	No	Yes	635786		4007030	443293		4226960
A0A9L0S500	Integrin subunit alpha 4 OS=Equus caballus OX=9796 GN=ITGA4 PE=3 SV=1	ITGA4	TRUE	TRUE	4	3	114.5	No	Yes	1026250		4014230		1742460
A0A9L0TQS8	RNA helicase OS=Equus caballus OX=9796 GN=RIGI PE=3 SV=1	RIGI	FALSE	FALSE	3	2	115.4	No	No	427053		2002080	285536		525127
A0A9L0TLN0	Complement C7 OS=Equus caballus OX=9796 GN=C7 PE=1 SV=1	C7	TRUE	TRUE	42	41	116.9	No	Yes	2344660	1716640			737565		24578900	52839500	39458100	131671000	92454200
A0A9L0QXU6	Endoplasmic reticulum aminopeptidase 1 OS=Equus caballus OX=9796 GN=ERAP1 PE=3 SV=1	ERAP1	TRUE	TRUE	3	3	117.8	No	No	3323340							640657		1580370
A0A9L0SSW8	TAO kinase 1 OS=Equus caballus OX=9796 GN=TAOK1 PE=4 SV=1	TAOK1	TRUE	TRUE	2	2	118.1	No	No					2064940
A0A9L0RAJ5	Myosin ID OS=Equus caballus OX=9796 GN=MYO1D PE=3 SV=1	MYO1D	TRUE	TRUE	13	13	118.7	No	Yes	1213360	19617000	219827000		50629500	27072900
A0A3Q2H7J6	Adhesion G protein-coupled receptor E1 OS=Equus caballus OX=9796 GN=ADGRE1 PE=4 SV=2	ADGRE1	TRUE	FALSE	11	6	118.7	No	Yes	4851180	3540590	4540580			2369830
A0A5F5PIA9	Sushi domain-containing protein OS=Equus caballus OX=9796 GN=LOC100060815 PE=4 SV=1	LOC100060815	FALSE	FALSE	2	1	119.7	No	No							1061770			6818280	9030470
A0A3Q2HPV4	ATP-citrate synthase OS=Equus caballus OX=9796 GN=ACLY PE=1 SV=2	ACLY	TRUE	TRUE	10	7	120.4	No	Yes	1053880	1031770	8043570	1176990	2900240	7346030
A0A9L0RW16	Protein tyrosine kinase 7 (inactive) OS=Equus caballus OX=9796 GN=PTK7 PE=4 SV=1	PTK7	TRUE	TRUE	4	3	121.1	No	Yes	486022		4792260	355984		1633570
A0A3Q2HTX9	2'-5' oligoadenylate synthase OS=Equus caballus OX=9796 GN=OAS3 PE=3 SV=2	OAS3	TRUE	TRUE	2	2	121.2	No	No	1299020		1458510	856559		907515
F7AMC4	Myosin IG OS=Equus caballus OX=9796 GN=MYO1G PE=1 SV=3	MYO1G	TRUE	TRUE	9	7	121.3	No	Yes	3049520	1039810	1401640	1886940	4036010	1214240
A0A3Q2I6B8	Exportin 1 OS=Equus caballus OX=9796 GN=XPO1 PE=3 SV=2	XPO1	TRUE	TRUE	3	2	121.3	No	No	479783
F6PQ46	Ceruloplasmin OS=Equus caballus OX=9796 GN=CP PE=1 SV=4	CP	TRUE	TRUE	58	73	121.7	Yes	Yes	33471100	28673200	7048390	21198700	44598400	10202000	224163000	746262000	148088000	1230210000	771173000	72413400
A0A9L0SDX4	CD163 molecule OS=Equus caballus OX=9796 GN=CD163 PE=4 SV=1	CD163	TRUE	TRUE	21	17	123	No	Yes	4538380			1895410			3710580	3170460	10727900	400384
A0A9L0RPC6	Myosin IC OS=Equus caballus OX=9796 GN=MYO1C PE=1 SV=1	MYO1C	TRUE	TRUE	15	12	123.9	No	Yes	2175290	5034460	33276400	997441	4722120	30917300
A0A3Q2H0H3	Calcium voltage-gated channel auxiliary subunit alpha2delta 1 OS=Equus caballus OX=9796 GN=CACNA2D1 PE=3 SV=2	CACNA2D1	TRUE	TRUE	12	11	124.4	No	Yes	9334490	5525930	10918500	8674240	12269400	19420900
A0A3Q2I7G5	Transmembrane channel-like protein OS=Equus caballus OX=9796 GN=TMC5 PE=3 SV=2	TMC5	FALSE	TRUE	27	23	124.5	No	Yes		58698900	9273090	299818	164758000	7642970
F6SII0	Cation-transporting ATPase OS=Equus caballus OX=9796 GN=ATP13A5 PE=3 SV=2	ATP13A5	FALSE	FALSE	10	9	124.5	No	Yes		3718210	1955500		26938300	1913680
F7DGP4	Rho GTPase activating protein 45 OS=Equus caballus OX=9796 GN=ARHGAP45 PE=4 SV=2	ARHGAP45	FALSE	FALSE	3	2	124.8	No	No	436716		765708
A0A9L0R6F4	Rho GTPase activating protein 39 OS=Equus caballus OX=9796 GN=ARHGAP39 PE=4 SV=1	ARHGAP39	FALSE	TRUE	3	2	126.1	No	No					1081860
A0A3Q2I451	Integrin subunit alpha 7 OS=Equus caballus OX=9796 GN=ITGA7 PE=3 SV=3	ITGA7	TRUE	TRUE	7	5	128.5	No	Yes	2281130		5219660	1623840		789443
A0A9L0T921	Integrin subunit alpha E OS=Equus caballus OX=9796 GN=ITGAE PE=3 SV=1	ITGAE	FALSE	TRUE	4	4	128.5	No	Yes	2076450		3354040		1859980	1545210
A0A9L0R4P2	Calcium-transporting ATPase OS=Equus caballus OX=9796 GN=ATP2B4 PE=3 SV=1	ATP2B4	TRUE	TRUE	6	1	128.8	No	No					979361
A0A3Q2I927	Chromosome 6 open reading frame 132 OS=Equus caballus OX=9796 GN=C6orf132 PE=4 SV=1	C6orf132	FALSE	TRUE	5	3	128.9	No	No		1663070			5531100
F7ASK6	Integrin subunit alpha M OS=Equus caballus OX=9796 GN=ITGAM PE=3 SV=3	ITGAM	TRUE	TRUE	16	16	129.5	No	Yes	26465000	20051000	4564380	8388640	19311000	1955780	456634			1859410
F6ZR63	Sushi domain-containing protein OS=Equus caballus OX=9796 GN=CFH PE=1 SV=3	CFH	TRUE	TRUE	60	5	129.7	No	Yes		1408310		465840	1238310	1686590	3664250	13859800		14637600	25502700
F7BH96	Cullin associated and neddylation dissociated 1 OS=Equus caballus OX=9796 GN=CAND1 PE=1 SV=3	CAND1	TRUE	TRUE	5	5	129.9	No	Yes	3209960		21136200	10808700		13097000
F6YBW2	Calcium voltage-gated channel auxiliary subunit alpha2delta 2 OS=Equus caballus OX=9796 GN=CACNA2D2 PE=3 SV=3	CACNA2D2	TRUE	TRUE	5	5	130	No	No	1948910			3963890
F6Z146	Integrin subunit alpha L OS=Equus caballus OX=9796 GN=ITGAL PE=3 SV=4	ITGAL	TRUE	TRUE	10	11	131.6	No	Yes	12229000	5121760	9195960	7582090		5913540
A0A5F5PJL2	Mucin 4, cell surface associated OS=Equus caballus OX=9796 GN=MUC4 PE=4 SV=2	MUC4	TRUE	TRUE	30	29	131.7	No	Yes	29445900	517086000	222065000	15024100	1487960000	263833000		13781100
A0A3Q2I5Q7	Receptor protein-tyrosine kinase OS=Equus caballus OX=9796 GN=EGFR PE=3 SV=2	EGFR	TRUE	TRUE	5	5	132.9	No	No			1189270				1281030			199405
A0A9L0R8K2	Active breakpoint cluster region-related protein OS=Equus caballus OX=9796 GN=ABR PE=4 SV=1	ABR	TRUE	TRUE	5	5	133	No	Yes					4516100	1819640
F6UHF2	Sushi domain-containing protein OS=Equus caballus OX=9796 GN=CFH PE=1 SV=2	CFH	TRUE	TRUE	61	8	135	Yes	Yes	7844980	3069350	8794560	5281100	3678780	9126270	56891800	77154200	42293000	259067000	289783000	14686900
A0A9L0RAV4	Integrin subunit alpha X OS=Equus caballus OX=9796 GN=ITGAX PE=3 SV=1	ITGAX	TRUE	TRUE	9	9	135.3	No	Yes	9741740	12130000	11506200	3715000	9797270	6754730	537159
F6YKS7	Calcium-transporting ATPase OS=Equus caballus OX=9796 GN=ATP2B1 PE=3 SV=3	ATP2B1	TRUE	TRUE	9	5	136.3	No	Yes	5839690	4944120	7092190	954134	5483400	14228500
A0A3Q2HWW0	Coatomer subunit alpha OS=Equus caballus OX=9796 GN=COPA PE=1 SV=3	COPA	TRUE	TRUE	7	6	139.4	No	Yes	3144440		5693450		570632
A0A9L0SPK2	Phospholipid-transporting ATPase OS=Equus caballus OX=9796 GN=ATP11A PE=3 SV=1	ATP11A	TRUE	TRUE	1	2	140.1	No	No					3767340
A0A9L0RT52	FLII actin remodeling protein OS=Equus caballus OX=9796 GN=FLII PE=4 SV=1	FLII	TRUE	TRUE	2	2	141	No	No			1134960	391074		942834
A0A3Q2LKU9	Myosin IB OS=Equus caballus OX=9796 GN=MYO1B PE=3 SV=1	MYO1B	TRUE	TRUE	14	13	143.2	No	Yes	1921130	7290130	4126410		20904700	1738060
F6Y6I7	Diaphanous related formin 1 OS=Equus caballus OX=9796 GN=DIAPH1 PE=3 SV=3	DIAPH1	TRUE	TRUE	2	2	143.4	No	No	1478760
A0A9L0S3K4	Heart development protein with EGF like domains 1 OS=Equus caballus OX=9796 GN=HEG1 PE=4 SV=1	HEG1	TRUE	TRUE	5	5	143.7	No	No			10725100			1685670			5979570
A0A3Q2HIU3	non-specific serine/threonine protein kinase OS=Equus caballus OX=9796 GN=SLK PE=4 SV=1	SLK	TRUE	TRUE	2	2	145.9	No	No					6338560
A0A3Q2H3V8	Xanthine dehydrogenase/oxidase OS=Equus caballus OX=9796 GN=LOC100054601 PE=1 SV=2	LOC100054601	FALSE	FALSE	12	7	146.6	No	Yes										6130100	3860060	45531500
A0A9L0RX02	Vinculin OS=Equus caballus OX=9796 GN=VCL PE=1 SV=1	VCL	TRUE	TRUE	14	14	146.7	No	Yes	6654630		2584590	2753820			264890			1731310
A0A9L0T322	Tubulin-specific chaperone D OS=Equus caballus OX=9796 GN=TBCD PE=1 SV=1	TBCD	TRUE	TRUE	2	2	147.3	No	No	648131		3272640	373066
A0A3Q2L5Q4	Cytoplasmic FMR1-interacting protein OS=Equus caballus OX=9796 GN=CYFIP2 PE=3 SV=1	CYFIP2	TRUE	TRUE	4	4	148.3	No	Yes	1428370	3143030			7461460	5319910
A0A5F5PU06	Alpha-2-macroglobulin OS=Equus caballus OX=9796 GN=A2M PE=1 SV=2	A2M	TRUE	TRUE	69	1	149.9	No	No								612998	2921390		21288900	14377700
A0A9L0RKU6	Xanthine dehydrogenase/oxidase OS=Equus caballus OX=9796 GN=LOC100054688 PE=1 SV=1	LOC100054688	FALSE	FALSE	8	4	150	No	No												14855400
A0A3Q2HB55	protein-tyrosine-phosphatase OS=Equus caballus OX=9796 GN=PTPRC PE=1 SV=1	PTPRC	TRUE	TRUE	13	15	150.4	No	Yes	19714700	15854100	21316500	9134820	10500600	22562300	1340230
A0A9L0RAU9	Mucin 5AC, oligomeric mucus/gel-forming OS=Equus caballus OX=9796 GN=MUC5AC PE=4 SV=1	MUC5AC	TRUE	TRUE	8	5	150.6	No	Yes		4564060	2266300	4798070	12636800	2089400
F6ZSR4	Angiotensin-converting enzyme OS=Equus caballus OX=9796 GN=ACE PE=3 SV=3	ACE	TRUE	TRUE	3	3	152.6	No	No	520793									648973
A0A9L0TRV1	Adhesion G protein-coupled receptor F5 OS=Equus caballus OX=9796 GN=ADGRF5 PE=3 SV=1	ADGRF5	FALSE	FALSE	4	4	159.3	No	Yes	1350450		2398330						8847190	1200530
F6YWX3	Attractin OS=Equus caballus OX=9796 GN=ATRN PE=4 SV=3	ATRN	TRUE	TRUE	16	18	159.4	No	Yes			1681290		607959	845991	3160030	570750	14515700	4453460	12928600
A0A9L0SYP8	Collagen type IV alpha 1 chain OS=Equus caballus OX=9796 GN=COL4A1 PE=4 SV=1	COL4A1	TRUE	TRUE	2	4	160.6	No	Yes	858918	15893100	6294040		10605200
A0A3Q2H905	protein-tyrosine-phosphatase OS=Equus caballus OX=9796 GN=PTPRJ PE=3 SV=2	PTPRJ	TRUE	TRUE	6	8	161.4	No	Yes		2262960	6626170		11467700	11809500
A0A9L0SP35	Mucin 5AC, oligomeric mucus/gel-forming OS=Equus caballus OX=9796 PE=4 SV=1	4 SV	FALSE	FALSE	12	16	161.5	No	No	82217000	115923000	120352000	35807700	214167000	76988500	4643560	734656
F6QAD8	Alpha-2-macroglobulin OS=Equus caballus OX=9796 GN=LOC100061656 PE=1 SV=4	LOC100061656	FALSE	FALSE	30	41	163	No	Yes	21637100	4932780		1324870	5738230		7532040	22126900	5109410	155160000	77532500
F6SEM5	Mannose receptor C type 2 OS=Equus caballus OX=9796 GN=MRC2 PE=4 SV=4	MRC2	TRUE	TRUE	11	10	163.7	No	No								468261		3995090
F6RI47	Alpha-2-macroglobulin OS=Equus caballus OX=9796 GN=A2M PE=1 SV=2	A2M	TRUE	TRUE	71	21	163.9	Yes	Yes	309357000	246070000	32584200	150986000	192160000	48258300	134558000	1204170000	167739000	2261240000	5980750000	1570640000
ENSEMBL.ENSBTAP00000024146	(Bos taurus) similar to alpha-2-macroglobulin isoform 1	A2M_BOVIN	FALSE	FALSE	8	3	164.2	No	No												2570700
A0A9L0R568	SEA domain-containing protein OS=Equus caballus OX=9796 GN=MUC16 PE=4 SV=1	MUC16	TRUE	TRUE	2	2	164.4	No	No		1011440			2924610
F6REX3	Pregnancy zone protein OS=Equus caballus OX=9796 GN=LOC100061763 PE=1 SV=3	LOC100061763	FALSE	TRUE	16	18	164.8	No	Yes					3500960			1891710		6687090	39905100
A0A3Q2KUR5	Mannose receptor C-type 1 OS=Equus caballus OX=9796 GN=MRC1 PE=4 SV=1	MRC1	FALSE	TRUE	17	17	165.4	No	No										9401370
A0A3Q2H3X2	CD109 molecule OS=Equus caballus OX=9796 GN=CD109 PE=3 SV=2	CD109	TRUE	TRUE	34	49	169	Yes	Yes	115956000	11067700	51501400	38575600	8057700	19622400	3067180	1796930	12680000	91547400	1040620	5026960
F6Q0M8	Collagen type IV alpha 2 chain OS=Equus caballus OX=9796 GN=COL4A2 PE=4 SV=4	COL4A2	TRUE	TRUE	2	2	172.2	No	No		2974840				694742
A0A9L0SBC0	NAD(P)H oxidase (H2O2-forming) OS=Equus caballus OX=9796 GN=DUOX1 PE=3 SV=1	DUOX1	FALSE	TRUE	12	12	172.3	No	Yes	809282	17101500	4798550	295602	77431100	830408
A0A3Q2GSE1	Latent transforming growth factor beta binding protein 4 OS=Equus caballus OX=9796 GN=LTBP4 PE=4 SV=3	LTBP4	TRUE	TRUE	5	6	172.9	No	No							258506			2572540
F6QB25	NAD(P)H oxidase (H2O2-forming) OS=Equus caballus OX=9796 GN=DUOX2 PE=3 SV=4	DUOX2	TRUE	TRUE	6	2	174.7	No	No	730945				2209190
F7CV04	Laminin subunit gamma 1 OS=Equus caballus OX=9796 GN=LAMC1 PE=1 SV=3	LAMC1	TRUE	TRUE	6	7	176.9	No	Yes	257254	3571790
A0A3Q2HF40	VWFD domain-containing protein OS=Equus caballus OX=9796 PE=4 SV=2	4 SV	FALSE	FALSE	21	24	179.2	No	No	81995800	192525000	66472000	38532600	249470000	41559900	6890450	1736550
A0A3Q2GVI2	UDP-glucose glycoprotein glucosyltransferase 1 OS=Equus caballus OX=9796 GN=UGGT1 PE=1 SV=2	UGGT1	TRUE	TRUE	2	2	181.6	No	No	564998		823249	419300
F7CN95	Sialic acid binding Ig like lectin 1 OS=Equus caballus OX=9796 GN=SIGLEC1 PE=4 SV=4	SIGLEC1	TRUE	TRUE	15	19	183.4	No	Yes	2366210	1602990	14479900	2919490	1749240	9304600		492829		3355930
A0A9L0RV13	Complement C3 OS=Equus caballus OX=9796 GN=C3 PE=1 SV=1	C3	TRUE	TRUE	72	19	185.7	No	Yes	14869300	964994		369510	665914	2621080	8709630	5620180	9216650	64033500	16628600	10064500
A0A9L0RMF3	Complement C5 OS=Equus caballus OX=9796 GN=C5 PE=1 SV=1	C5	TRUE	TRUE	66	103	188	Yes	Yes	260767000	47943800	81731400	125605000	69389100	9619610	32115800	32472000	9778600	504349000	216800000	71215000
A0A9L0R7H5	C4a anaphylatoxin OS=Equus caballus OX=9796 GN=LOC100059239 PE=1 SV=1	LOC100059239	FALSE	FALSE	54	80	192.3	No	Yes	67530300	297926000	25471000	32172600	148486000		22942100	38122100	37532300	133050000	67081700	9915060
A0A3Q2GYQ4	Clathrin heavy chain OS=Equus caballus OX=9796 GN=CLTC PE=1 SV=2	CLTC	TRUE	TRUE	13	17	192.3	No	Yes	19007200	10028300	57268200	15566600	7375720	29725700						9165880
A0A9L0RG95	Complement C3 OS=Equus caballus OX=9796 GN=C3 PE=1 SV=1	C3	TRUE	TRUE	81	47	194.1	Yes	Yes	1038320000	535811000	377177000	470816000	415266000	219324000	713893000	829387000	620039000	5946020000	3472540000	419040000
A0A3Q2L3F1	PATJ crumbs cell polarity complex component OS=Equus caballus OX=9796 GN=PATJ PE=4 SV=2	PATJ	FALSE	FALSE	1	2	203.9	No	No					3497990
F7DK11	Periplakin OS=Equus caballus OX=9796 GN=PPL PE=4 SV=2	PPL	TRUE	TRUE	9	16	204.4	No	Yes	1564580		11611500	1010820	1175250	29295700
A0A9L0RHX9	SH3 and multiple ankyrin repeat domains 2 OS=Equus caballus OX=9796 GN=SHANK2 PE=4 SV=1	SHANK2	TRUE	TRUE	1	2	207.3	No	No		1094470			2011370
F6ZQ93	KIAA1549 OS=Equus caballus OX=9796 GN=KIAA1549 PE=4 SV=3	KIAA1549	FALSE	TRUE	2	3	210.6	No	No					7217320
A0A3Q2HXB2	IQ motif containing GTPase activating protein 1 OS=Equus caballus OX=9796 GN=IQGAP1 PE=1 SV=2	IQGAP1	TRUE	TRUE	10	14	211.1	No	Yes	9901290		12241700	1477600	10101700	19065200				1034240
A0A9L0TAA7	Fer-1 like family member 6 OS=Equus caballus OX=9796 GN=FER1L6 PE=4 SV=1	FER1L6	FALSE	TRUE	3	4	211.8	No	Yes	267398		986567	452223	5239500	5319240
A0A3Q2LDB5	Maltase-glucoamylase OS=Equus caballus OX=9796 GN=MGAM PE=1 SV=2	MGAM	TRUE	TRUE	13	16	213.2	No	Yes							1058790	10224100	3925280	4824260	16324400
A0A3Q2I311	Agrin OS=Equus caballus OX=9796 GN=AGRN PE=4 SV=1	AGRN	TRUE	TRUE	4	5	217.2	No	Yes	437448	1586290	2804340	294649
F6X485	Myosin heavy chain 9 OS=Equus caballus OX=9796 GN=MYH9 PE=1 SV=2	MYH9	TRUE	TRUE	27	41	229.1	No	Yes	21289900	121016000	35650100	2322480	12570200	6460640		186230				8313950
F6PPS7	Envoplakin OS=Equus caballus OX=9796 GN=EVPL PE=4 SV=4	EVPL	TRUE	TRUE	2	3	232.8	No	Yes					1532710	492790
A0A3Q2H786	1-phosphatidylinositol 4-kinase OS=Equus caballus OX=9796 GN=PI4KA PE=3 SV=2	PI4KA	TRUE	TRUE	3	5	234.7	No	No					5013320
A0A9L0STC4	Myosin heavy chain 14 OS=Equus caballus OX=9796 GN=MYH14 PE=3 SV=1	MYH14	TRUE	TRUE	10	16	237.5	No	Yes	3085430	2198060	23090700	406404		9987240
A0A9L0RZW6	Myoferlin OS=Equus caballus OX=9796 GN=MYOF PE=3 SV=1	MYOF	TRUE	TRUE	4	7	237.8	No	Yes			9309770		2350660	22410100
A0A5F5PV10	Synaptotagmin like 2 OS=Equus caballus OX=9796 GN=SYTL2 PE=4 SV=2	SYTL2	TRUE	TRUE	1	2	246.7	No	No			1565850		1014440	1573850
F6XJD0	Tyrosine-protein kinase receptor OS=Equus caballus OX=9796 GN=ROS1 PE=3 SV=1	ROS1	FALSE	TRUE	8	12	262.1	No	Yes	2547400		3933720	554409	2160410		568871	7307480		9459210	9993430
F7CN11	Fibronectin OS=Equus caballus OX=9796 GN=FN1 PE=1 SV=2	FN1	TRUE	TRUE	51	92	262.3	Yes	Yes	107174000	505474000	235198000	28751300	49135100	155875000	66273400	44599400	14755300	885865000	509890000	301778000
A0A9L0RJG7	Notch receptor 2 OS=Equus caballus OX=9796 GN=NOTCH2 PE=3 SV=1	NOTCH2	TRUE	TRUE	2	4	265.5	No	No			3594260
A0A5F5PLA1	Fatty acid synthase OS=Equus caballus OX=9796 GN=FASN PE=1 SV=2	FASN	TRUE	TRUE	30	1	271.8	No	No				343398	259964	1287330
F6VWA8	Insulin like growth factor 2 receptor OS=Equus caballus OX=9796 GN=IGF2R PE=4 SV=2	IGF2R	TRUE	TRUE	20	35	272.8	No	Yes			2573220				1235380	270133		25944900	3843640	19661800
F6UM00	Spectrin beta chain OS=Equus caballus OX=9796 GN=SPTBN1 PE=1 SV=3	SPTBN1	TRUE	TRUE	3	6	272.8	No	No			7871250	492925
F6V0G4	Protein tyrosine phosphatase non-receptor type 13 OS=Equus caballus OX=9796 GN=PTPN13 PE=3 SV=3	PTPN13	TRUE	TRUE	3	5	278.7	No	Yes			2188790		1135340	4884690
F7BH02	Filamin A OS=Equus caballus OX=9796 GN=FLNA PE=1 SV=2	FLNA	TRUE	TRUE	8	12	280.6	No	Yes	9963530	825642	8184970	1837360		7231440						4242480
A0A9L0T6A2	Talin 1 OS=Equus caballus OX=9796 GN=TLN1 PE=1 SV=1	TLN1	TRUE	TRUE	16	30	280.8	No	Yes	23032400	2415950	6633690	10478400	3159510	4145520				433459
F7DDN1	Fatty acid synthase OS=Equus caballus OX=9796 GN=FASN PE=1 SV=3	FASN	TRUE	TRUE	29	1	281	No	No	71618500	22018300	95521100	26480800	58474000	103247000			707608	3789480	1405420	16684400
A0A5F5PVA4	Filamin B OS=Equus caballus OX=9796 GN=FLNB PE=1 SV=1	FLNB	TRUE	TRUE	1	1	281.2	No	No			486087
Q86YZ3	SWISS-PROT:Q86YZ3 Tax_Id=9606 Gene_Symbol=HRNR Hornerin	HRNR_HUM	FALSE	FALSE	6	5	282.2	No	No					16781100
A0A3Q2I7S8	VWFD domain-containing protein OS=Equus caballus OX=9796 GN=FCGBP PE=1 SV=2	FCGBP	TRUE	TRUE	45	99	285.9	Yes	Yes	112204000	495305000	16783600	81131000	431028000	21519600	131515000	222615000	6784560	1331300000	1123590000	312286000
A0A3Q2LB26	Spectrin alpha, non-erythrocytic 1 OS=Equus caballus OX=9796 GN=SPTAN1 PE=1 SV=2	SPTAN1	TRUE	TRUE	2	5	287.6	No	Yes	417578		5956820			1890090
F6ZV64	Desmoplakin OS=Equus caballus OX=9796 GN=DSP PE=4 SV=2	DSP	TRUE	TRUE	1	3	331.8	No	No					3689510
F6UMI7	FRAS1 related extracellular matrix 2 OS=Equus caballus OX=9796 GN=FREM2 PE=3 SV=2	FREM2	TRUE	TRUE	8	19	352.1	No	No										6095560
A0A5F5PTP6	Collagen type VI alpha 3 chain OS=Equus caballus OX=9796 GN=COL6A3 PE=1 SV=2	COL6A3	TRUE	TRUE	4	9	354.1	No	Yes	2426620		306059							373570
A0A5F5PVK6	Versican OS=Equus caballus OX=9796 GN=VCAN PE=1 SV=1	VCAN	TRUE	TRUE	2	6	370.9	No	Yes	1032640	43336100			64365000
F7DMY7	Heparan sulfate proteoglycan 2 OS=Equus caballus OX=9796 GN=HSPG2 PE=1 SV=4	HSPG2	TRUE	TRUE	3	6	471	No	Yes	418688	2744920	514553		1200640		253528	209177		2100900
F6PMY4	LDL receptor related protein 1 OS=Equus caballus OX=9796 GN=LRP1 PE=1 SV=2	LRP1	TRUE	TRUE	9	30	505.9	No	Yes	11824200	1426570	4765540	2680380			2638400			19055300	2606620	11338600
A0A3Q2HRX3	Apolipoprotein B OS=Equus caballus OX=9796 GN=APOB PE=1 SV=3	APOB	TRUE	TRUE	1	4	515.6	No	Yes	894429	589638		560989
F6ZGI6	LDL receptor related protein 2 OS=Equus caballus OX=9796 GN=LRP2 PE=1 SV=3	LRP2	TRUE	TRUE	1	2	522.3	No	No						530155
A0A9L0TRH1	Dynein cytoplasmic 1 heavy chain 1 OS=Equus caballus OX=9796 GN=DYNC1H1 PE=1 SV=1	DYNC1H1	TRUE	TRUE	6	22	529	No	Yes	3418940	1779140	53313900	1323860	1243970	23014700
A0A9L0RSR0	Plectin OS=Equus caballus OX=9796 GN=PLEC PE=1 SV=1	PLEC	TRUE	TRUE	1	4	540.7	No	Yes	532288	1698450								508919
A0A3Q2HJF2	AHNAK nucleoprotein OS=Equus caballus OX=9796 GN=AHNAK PE=1 SV=2	AHNAK	TRUE	TRUE	2	7	627.3	No	Yes	1079200	1369810	6741640	1604670	2597140	15026500

## Sheet: Table S5
Table S5. Filtered dataset representing features with 3 or more unique peptides and that were detected in at least two samples in at least one isolation method. Imp = imputed, S35 = size exclusion with Izon 35 nm column, S70 = size exclusion with Izon 70 nm column, MC = microcentrifuge, UC = ultracentrifuge.
Accession	Description	Protein	Human_Exocarta	Human_Vescarta	Coverage_Percent	Number_Unique_Peptides	Molecular_Weight_kDa	Present_AllSamps	Passed_DetFilter	H1_S35	H2_S35	H3_S35	H1_S70	H2_S70	H3_S70	H1_MC	H2_MC	H3_MC	H1_UC	H2_UC	H3_UC	H1_S35_imp	H2_S35_imp	H3_S35_imp	H1_S70_imp	H2_S70_imp	H3_S70_imp	H1_MC_imp	H2_MC_imp	H3_MC_imp	H1_UC_imp	H2_UC_imp	H3_UC_imp
P62327	Thymosin beta-4 OS=Equus caballus OX=9796 GN=TMSB4 PE=1 SV=2	TMSB4	FALSE	FALSE	89	5	5.1	No	Yes	5105330	5693490	11220000		12534600	9533090	5212980	16369700	21806500			7776980	5105330	5693490	11220000	5096707	12534600	9533090	5212980	16369700	21806500	5100317	4975630	7776980
F6S769	Guanine nucleotide-binding protein subunit gamma OS=Equus caballus OX=9796 GN=GNG10 PE=3 SV=2	GNG10	TRUE	TRUE	35	3	7.3	No	Yes	6391200	853606	6906450	2859500	6427440	7469730							6391200	853606	6906450	2859500	6427440	7469730	851566	850761	849849	848270	448036	836270
F7DVQ8	Trefoil factor 3 OS=Equus caballus OX=9796 GN=TFF3 PE=1 SV=1	TFF3	FALSE	TRUE	43	4	8.8	No	Yes	6695470	27585500	3274900	4701030		3744100	8946200	20672100		82392000	90511600	45404600	6695470	27585500	3274900	4701030	3194603	3744100	8946200	20672100	3273544	82392000	90511600	45404600
A0A9L0R4P3	Apolipoprotein A-II OS=Equus caballus OX=9796 GN=APOA2 PE=1 SV=1	APOA2	TRUE	TRUE	86	13	9.5	No	Yes	6293430000	8293570000	1431170000	6916210000	7998710000	215358000	342524000	124835000		99768700	14085300	3624300	6293430000	8293570000	1431170000	6916210000	7998710000	215358000	342524000	124835000	3176685	99768700	14085300	3624300
F6ZSQ2	Uteroglobin OS=Equus caballus OX=9796 GN=SCGB1A1 PE=3 SV=2	SCGB1A1	FALSE	TRUE	37	12	10.1	Yes	Yes	7377060000	1040260000	1834020000	13352600000	1572020000	9017010000	2309640000	1720160000	2993570000	933678000	456448000	5161540000	7377060000	1040260000	1834020000	13352600000	1572020000	9017010000	2309640000	1720160000	2993570000	933678000	456448000	5161540000
F7BND9	Protein S100 OS=Equus caballus OX=9796 GN=S100A11 PE=1 SV=3	S100A11	TRUE	TRUE	31	5	11.7	No	Yes	16557600	15976900	61301000	13607500	37113300	7855420	2731420	7367300	85944500	524995		12996900	16557600	15976900	61301000	13607500	37113300	7855420	2731420	7367300	85944500	524995	518825	12996900
O97508	Thioredoxin OS=Equus caballus OX=9796 GN=TXN PE=3 SV=3	TXN	TRUE	TRUE	57	7	11.7	No	Yes			3166520	1444970	10395100	4467040		3496750	2271510	4262420		4050460	1423836	1438409	3166520	1444970	10395100	4467040	1434026	3496750	2271510	4262420	1444079	4050460
F6UF75	Protein S100 OS=Equus caballus OX=9796 GN=S100A4 PE=1 SV=1	S100A4	TRUE	TRUE	28	3	11.8	No	Yes	5310490		2230220	3123830						558744			5310490	550212	2230220	3123830	555643	554919	415671	329800	405958	558744	365590	382839
A0A3Q2H485	Kazal-like domain-containing protein OS=Equus caballus OX=9796 GN=LOC106781592 PE=4 SV=2	LOC106781592	FALSE	FALSE	60	6	11.9	No	Yes	1666670				2220420		5742700	4830480		1766430			1666670	1663776	1261010	1661777	2220420	1482922	5742700	4830480	1648386	1766430	1666466	1503668
A0A3Q2I0V8	Apolipoprotein C-III OS=Equus caballus OX=9796 GN=APOC3 PE=3 SV=2	APOC3	TRUE	TRUE	50	10	12.6	No	Yes	766960000	388320000	53652800	606310000	839322000	31325900	19993400	17376400	1299700	19077600			766960000	388320000	53652800	606310000	839322000	31325900	19993400	17376400	1299700	19077600	1296517	1276283
F6Z230	Protein S100 OS=Equus caballus OX=9796 GN=S100A12 PE=1 SV=2	S100A12	TRUE	TRUE	70	6	12.9	No	Yes	722908	140973000			63614700		248384	47353500		5256260	2443560	70755900	722908	140973000	247198	241824	63614700	242726	248384	47353500	221912	5256260	2443560	70755900
P30441	Beta-2-microglobulin OS=Equus caballus OX=9796 GN=B2M PE=1 SV=1	B2M	TRUE	TRUE	22	4	13.4	No	Yes		4785340				9731170	1083480	26043100	213767000	21282800	25734800		1081082	4785340	1025836	1066272	1065654	9731170	1083480	26043100	213767000	21282800	25734800	1066874
A0A9L0RF83	Histone H2B OS=Equus caballus OX=9796 GN=H2BC26 PE=3 SV=1	H2BC26	FALSE	FALSE	57	3	13.9	No	Yes		5147220	8821940			3042250							3040021	5147220	8821940	3015520	3034364	3042250	2519772	2344094	2443422	2940737	2642637	2663925
A0A3Q2H2S0	GLI pathosis related 2 OS=Equus caballus OX=9796 GN=GLIPR2 PE=4 SV=2	GLIPR2	TRUE	TRUE	68	10	14.2	No	Yes	30065100	7025230	26570000	23759500	47866500	30674100	254947						30065100	7025230	26570000	23759500	47866500	30674100	254947	249318	250509	254444	170946	250881
F6Z563	S100 calcium binding protein P OS=Equus caballus OX=9796 GN=S100P PE=1 SV=4	S100P	TRUE	TRUE	32	4	14.2	No	Yes	3532470	9136140	1375070		4021360		1477300	545344					3532470	9136140	1375070	544838	4021360	526307	1477300	545344	435725	537307	424632	540048
F6WFI8	Histone H2B OS=Equus caballus OX=9796 GN=H3C5 PE=3 SV=2	H3C5	FALSE	FALSE	67	5	14.3	No	Yes	3230920	283751000	35003300	1966680	91997300	34871600		8353010				56493800	3230920	283751000	35003300	1966680	91997300	34871600	1945607	8353010	1945986	1897296	1924883	56493800
A0A5F5PY53	Fatty acid binding protein 5 OS=Equus caballus OX=9796 GN=FABP5 PE=1 SV=2	FABP5	TRUE	TRUE	61	5	15.1	No	Yes	4937420		686764			2873660	3807160		14682300				4937420	640383	686764	684393	679117	2873660	3807160	686712	14682300	681849	540206	671390
P01958	Hemoglobin subunit alpha OS=Equus caballus OX=9796 GN=HBA PE=1 SV=2	HBA	TRUE	TRUE	73	3	15.2	No	Yes	1300000		827301000	11868800	5602430	25995800	27497300	86932400	638676000	26900100	48840000	417641000	1300000	1281648	827301000	11868800	5602430	25995800	27497300	86932400	638676000	26900100	48840000	417641000
A0A3Q2I5T2	Cystatin C OS=Equus caballus OX=9796 GN=CST3 PE=4 SV=1	CST3	TRUE	TRUE	65	8	15.2	No	Yes							9655090	3207370	4965080	8724200		66025100	3165561	2631699	2912010	2413090	3202412	3205456	9655090	3207370	4965080	8724200	3184533	66025100
F6UL68	Transthyretin OS=Equus caballus OX=9796 GN=TTR PE=1 SV=3	TTR	TRUE	TRUE	54	5	15.9	No	Yes	865609			599247				11132000		11399400		167101000	865609	490545	269476	599247	583392	590969	582380	11132000	562473	11399400	595821	167101000
P02062	Hemoglobin subunit beta OS=Equus caballus OX=9796 GN=HBB PE=1 SV=1	HBB	TRUE	TRUE	86	13	16	Yes	Yes	4492670	339443	692802000	4350350	1089780	109216000	13720700	17483500	387531000	17649200	8915540	57951300	4492670	339443	692802000	4350350	1089780	109216000	13720700	17483500	387531000	17649200	8915540	57951300
P00443	Superoxide dismutase [Cu-Zn] OS=Equus caballus OX=9796 GN=SOD1 PE=1 SV=2	SOD1	TRUE	TRUE	83	13	16.1	No	Yes	3277130		4527110	2258890		12354700	6722330	18424400	168140000	3673250			3277130	2209284	4527110	2258890	2245776	12354700	6722330	18424400	168140000	3673250	2205190	2254303
F6YEV8	BAF nuclear assembly factor 1 OS=Equus caballus OX=9796 GN=BANF1 PE=4 SV=2	BANF1	TRUE	TRUE	28	3	16.3	No	Yes	2201490		1860940										2201490	1859928	1860940	1860782	1858230	1853184	1764514	1764490	1745865	1860805	1758158	1751076
F7CU94	Lysozyme OS=Equus caballus OX=9796 GN=LYZ PE=1 SV=1	LYZ	TRUE	TRUE	57	11	16.7	No	Yes		2213480			2469840		2837380	26589700		447434			369797	2213480	363045	444225	2469840	428306	2837380	26589700	430312	447434	445839	431377
A0A5F5Q298	Calmodulin 3 OS=Equus caballus OX=9796 GN=CALM3 PE=4 SV=1	CALM3	TRUE	TRUE	47	7	16.7	No	Yes	3821410	23654200	33504600	7673980	44507800	16627900	1009520	7585270	1903870	1402950			3821410	23654200	33504600	7673980	44507800	16627900	1009520	7585270	1903870	1402950	1001411	1008233
W0UVF5	Ribonuclease A B1 OS=Equus caballus OX=9796 GN=RNASE4 PE=3 SV=1	RNASE4	TRUE	TRUE	49	6	17	No	Yes				731450			2725580	1270470	5212310	1626820		1233200	730748	677489	727076	731450	684666	731161	2725580	1270470	5212310	1626820	727345	1233200
A0A3Q2HM99	WAP domain-containing protein OS=Equus caballus OX=9796 GN=LOC102148710 PE=4 SV=2	LOC102148710	FALSE	FALSE	42	5	17.2	No	Yes		498302	507631				3144930	2517250	11704400			5002700	311908	498302	507631	474097	493960	495846	3144930	2517250	11704400	496243	496046	5002700
F6X6A6	Peptidyl-prolyl cis-trans isomerase OS=Equus caballus OX=9796 GN=PPIA PE=1 SV=2	PPIA	TRUE	TRUE	63	11	17.9	No	Yes	20218900	573536	20202700	4767260	25764400	31198000	9105320	8121600		375930			20218900	573536	20202700	4767260	25764400	31198000	9105320	8121600	371698	375930	365640	371776
F7DU34	Ribosomal protein S11 OS=Equus caballus OX=9796 GN=RPS11 PE=1 SV=4	RPS11	TRUE	TRUE	28	4	17.9	No	Yes	974984		6511300		3284950								974984	974925	6511300	903302	3284950	966013	545632	577930	720766	903886	509598	864164
A0A5F5Q4U9	Ribosomal protein L18 OS=Equus caballus OX=9796 GN=RPL18 PE=1 SV=1	RPL18	TRUE	TRUE	21	4	18	No	Yes	1376250	1504840	6982670	468306	1803210	1365940							1376250	1504840	6982670	468306	1803210	1365940	348243	390249	370805	467989	334504	461862
A0A9L0QYB5	Lymphocyte antigen 6 family member G6C OS=Equus caballus OX=9796 GN=LY6G6C PE=4 SV=1	LY6G6C	FALSE	TRUE	37	9	18.6	No	Yes	1083950000	128621000	719566000	849025000	81067700	603231000	30265500	8777670		21198200		14855400	1083950000	128621000	719566000	849025000	81067700	603231000	30265500	8777670	8747489	21198200	8726680	14855400
F7CIW5	NPC intracellular cholesterol transporter 2 OS=Equus caballus OX=9796 GN=NPC2 PE=1 SV=3	NPC2	FALSE	TRUE	45	11	18.7	No	Yes		1638930	2093090	251213	4619320		42637200	128200000	750142000	10544600		122260000	229620	1638930	2093090	251213	4619320	244074	42637200	128200000	750142000	10544600	244004	122260000
F7CMU1	Tubulin polymerization promoting protein family member 3 OS=Equus caballus OX=9796 GN=TPPP3 PE=1 SV=2	TPPP3	FALSE	TRUE	45	9	18.9	No	Yes	4130490	59639100			121730000	6411440	2745290		16487100			4780830	4130490	59639100	2716403	2672334	121730000	6411440	2745290	2737685	16487100	1532618	2164509	4780830
A0A9L0S078	High affinity immunoglobulin epsilon receptor subunit gamma OS=Equus caballus OX=9796 GN=FCER1G PE=3 SV=1	FCER1G	TRUE	TRUE	20	4	19.4	No	Yes	10899800		5459810		1761650	3152510	884902						10899800	877869	5459810	884557	1761650	3152510	884902	851815	785956	868637	580363	713749
F6RP73	Uncharacterized protein OS=Equus caballus OX=9796 GN=LOC100064703 PE=1 SV=3	LOC100064703	FALSE	FALSE	16	3	19.8	No	Yes	3112530	13609600		434467	13871900								3112530	13609600	434440	434467	13871900	430119	433889	367310	170122	432477	299046	282990
P02791	Ferritin light chain OS=Equus caballus OX=9796 GN=FTL PE=1 SV=4	FTL	TRUE	TRUE	57	8	20	No	Yes										28195700	39260600	1372210000	18048121	26067110	27954043	19237803	28115922	28110458	21315704	23472077	28125832	28195700	39260600	1372210000
F6ZL17	Serum amyloid A protein OS=Equus caballus OX=9796 GN=LOC100056747 PE=3 SV=3	LOC100056747	FALSE	FALSE	30	3	20.4	No	Yes	2018440	22452300		1613830	32185200								2018440	22452300	1605931	1613830	32185200	1613597	1318004	1536387	1032936	1582491	1530959	1405385
F6QXW2	Phosphatidylethanolamine binding protein 1 OS=Equus caballus OX=9796 GN=PEBP1 PE=1 SV=3	PEBP1	TRUE	TRUE	48	7	20.9	No	Yes					3679200	7835610	2763870	1155840					1103264	1153726	1148958	1154633	3679200	7835610	2763870	1155840	1144459	773273	895718	1155830
A0A3Q2GTN6	Heat shock protein beta-1 OS=Equus caballus OX=9796 GN=HSPB1 PE=1 SV=2	HSPB1	TRUE	TRUE	44	6	21	No	Yes	29204400	8056140	46794400	4463120	11744800	35438400	485843	771934		2771550		6716080	29204400	8056140	46794400	4463120	11744800	35438400	485843	771934	484267	2771550	484158	6716080
Q8MIP0	Ferritin heavy chain OS=Equus caballus OX=9796 GN=FTH1 PE=2 SV=3	FTH1	TRUE	TRUE	74	11	21.3	No	Yes		1402320					2430150		5278010	81017600	70474600	3283420000	1392250	1402320	1388659	785498	1292345	1376192	2430150	1396923	5278010	81017600	70474600	3283420000
F6YWC0	Sushi domain-containing protein OS=Equus caballus OX=9796 GN=LOC106783161 PE=4 SV=3	LOC106783161	FALSE	FALSE	64	12	21.6	Yes	Yes	239681000	50838000	501253000	61466200	15334600	22408100	28521600	8917780	9024340	9726080	17042600	22047600	239681000	50838000	501253000	61466200	15334600	22408100	28521600	8917780	9024340	9726080	17042600	22047600
F7DXG8	Cofilin 1 OS=Equus caballus OX=9796 GN=CFL1 PE=1 SV=2	CFL1	TRUE	TRUE	71	10	21.6	No	Yes	11235500	13577600	24986000	10619600	27083500	10371300			736869				11235500	13577600	24986000	10619600	27083500	10371300	731577	714737	736869	734134	652905	733143
F7DW15	40S ribosomal protein S8 OS=Equus caballus OX=9796 GN=RPS8 PE=1 SV=4	RPS8	TRUE	TRUE	36	5	21.8	No	Yes	1462340		2082720			591179							1462340	586184	2082720	587172	589155	591179	463092	415040	412352	586036	421784	507836
F6UJ33	Profilin OS=Equus caballus OX=9796 GN=PFN1 PE=1 SV=3	PFN1	TRUE	TRUE	33	6	22	No	Yes	7873680	1979600	8856110	5254630	4646380	7365160	1143880	3165670	9625680				7873680	1979600	8856110	5254630	4646380	7365160	1143880	3165670	9625680	1142572	1142080	1139302
F6S6J4	Peroxiredoxin-1 OS=Equus caballus OX=9796 GN=PRDX1 PE=1 SV=1	PRDX1	TRUE	TRUE	73	14	22.1	Yes	Yes	43157700	37779100	82855900	22841000	86605300	117830000	9321440	6005960	25716700	13383200	2414100	20477700	43157700	37779100	82855900	22841000	86605300	117830000	9321440	6005960	25716700	13383200	2414100	20477700
A0A9L0RKV5	Charged multivesicular body protein 1B OS=Equus caballus OX=9796 GN=CHMP1B PE=3 SV=1	CHMP1B	TRUE	TRUE	23	4	22.1	No	Yes	1129090	9679010	24029100	5870650	21332400	43800300							1129090	9679010	24029100	5870650	21332400	43800300	1095327	1120546	1107399	479468	1127743	1125041
F6V7X6	Ras homolog family member B OS=Equus caballus OX=9796 GN=RHOB PE=4 SV=1	RHOB	TRUE	TRUE	16	3	22.1	No	Yes			6771960		3438810	8852610							3437304	3330216	6771960	3420596	3438810	8852610	2986662	2920480	3003683	2595894	2642198	3205180
A0A9L0SQR9	Vitelline membrane outer layer 1 homolog OS=Equus caballus OX=9796 GN=VMO1 PE=4 SV=1	VMO1	TRUE	TRUE	40	6	22.3	No	Yes	9378890	11564600	40645300	17218300	14444000	48543600	65040400	13423000	94795300	10811200		1293580	9378890	11564600	40645300	17218300	14444000	48543600	65040400	13423000	94795300	10811200	1267354	1293580
F6W1S0	Resistin OS=Equus caballus OX=9796 GN=RETN PE=3 SV=3	RETN	TRUE	TRUE	24	4	22.5	No	Yes	1186460	63387100	4739360		46623600	5159400		1230940		1658270	94212200	124685000	1186460	63387100	4739360	1180762	46623600	5159400	345904	1230940	921249	1658270	94212200	124685000
A0A9L0TJ45	Thy-1 cell surface antigen OS=Equus caballus OX=9796 GN=THY1 PE=1 SV=1	THY1	TRUE	TRUE	29	6	22.5	No	Yes	6862220	4536210			16358200			1121640					6862220	4536210	1121524	1111293	16358200	1100350	1025652	1121640	562250	1116032	650496	863632
A0A5F5Q1R1	Glutathione peroxidase OS=Equus caballus OX=9796 GN=GPX2 PE=1 SV=2	GPX2	TRUE	TRUE	30	5	22.5	No	Yes		4524570	969546		11531700						1152700		966627	4524570	969546	956020	11531700	968148	743570	956801	652265	948953	1152700	900523
A0A9L0TJT0	Bone marrow stromal cell antigen 2 OS=Equus caballus OX=9796 GN=BST2 PE=4 SV=1	BST2	TRUE	TRUE	16	4	22.5	No	Yes	1613010		815322		737155								1613010	735232	815322	732668	737155	735987	586793	579660	557769	736886	567975	562451
F6WL01	Proteasome subunit beta OS=Equus caballus OX=9796 GN=PSMB2 PE=1 SV=1	PSMB2	TRUE	TRUE	44	7	22.8	No	Yes	2377440			762668						2192900		8891360	2377440	758186	758826	762668	758758	756401	758865	726725	689808	2192900	753303	8891360
A0A9L0RYF4	EF-hand domain-containing protein OS=Equus caballus OX=9796 GN=CAPS PE=4 SV=1	CAPS	TRUE	TRUE	55	16	23.2	No	Yes	19972300	88405200	33634300	14737300	222631000	46374900	31823000	16704100	191847000	2441450		46364100	19972300	88405200	33634300	14737300	222631000	46374900	31823000	16704100	191847000	2441450	2410930	46364100
A0A9L0S5K9	Cystatin domain-containing protein OS=Equus caballus OX=9796 GN=LOC100050760 PE=1 SV=1	LOC100050760	FALSE	FALSE	15	3	23.3	No	Yes		875066						1629160	5071160				709994	875066	866788	724644	814992	862708	873050	1629160	5071160	869927	872908	864094
A0A3Q2GVY9	Proteasome subunit beta OS=Equus caballus OX=9796 GN=PSMB9 PE=1 SV=1	PSMB9	TRUE	TRUE	16	3	23.3	No	Yes										1328390		25740400	723583	883779	921486	637244	993049	884845	847812	754534	1012773	1328390	975591	25740400
F6Z0A9	Rac family small GTPase 1 OS=Equus caballus OX=9796 GN=RAC1 PE=1 SV=3	RAC1	TRUE	TRUE	42	9	23.5	No	Yes	71105000	77098000	105947000	28838700	155454000	86908500	717381	828094					71105000	77098000	105947000	28838700	155454000	86908500	717381	828094	712689	710700	638399	705265
K9K4B2	RAB8B, member RAS onco family OS=Equus caballus OX=9796 GN=RAB8B PE=1 SV=1	RAB8B	TRUE	TRUE	37	3	23.6	No	Yes	8011180	5594360	27767000	12488500	7019200	18938500							8011180	5594360	27767000	12488500	7019200	18938500	5272793	4767037	5577942	5225909	4418202	5588589
A0A5F5PF14	Brain abundant membrane attached signal protein 1 OS=Equus caballus OX=9796 GN=BASP1 PE=1 SV=2	BASP1	TRUE	TRUE	27	3	23.6	No	Yes		16620100		914063	25170000	4957460	834283	1510370					827006	16620100	824671	914063	25170000	4957460	834283	1510370	683048	754448	817925	825272
A0A3Q2IEQ4	Sorcin OS=Equus caballus OX=9796 GN=SRI PE=1 SV=1	SRI	TRUE	TRUE	15	3	23.8	No	Yes	3203080	5764490	12261400	2603900	3514640	10294400							3203080	5764490	12261400	2603900	3514640	10294400	2267263	2204368	2373984	2029364	2184270	2597925
F6QV41	Charged multivesicular body protein 2B OS=Equus caballus OX=9796 GN=CHMP2B PE=3 SV=2	CHMP2B	TRUE	TRUE	15	3	23.9	No	Yes	651999		414765		7523310	729689							651999	414758	414765	360828	7523310	729689	217121	227457	227264	269236	131157	274753
A0A9L0SM89	Cell division control protein 42 homolog OS=Equus caballus OX=9796 GN=CDC42 PE=3 SV=1	CDC42	TRUE	TRUE	48	9	24.2	No	Yes	49304800	1243750	927631	2333760	66037000	46301100	1495930						49304800	1243750	927631	2333760	66037000	46301100	1495930	916695	920654	925709	259412	911602
P00761.SWISS.PROT.P00761	Trypsin - Sus scrofa (Pig).	TRYP_PIG	FALSE	FALSE	29	5	24.4	Yes	Yes	1863210000	3548580000	5115040000	2108200000	5503210000	8692920000	1244990000	1115020000	3076620000	794690000	2154080000	4433120000	1863210000	3548580000	5115040000	2108200000	5503210000	8692920000	1244990000	1115020000	3076620000	794690000	2154080000	4433120000
A0A3Q2I053	RAB11A, member RAS onco family OS=Equus caballus OX=9796 GN=RAB11A PE=1 SV=1	RAB11A	TRUE	TRUE	40	3	24.4	No	Yes	10410900	9081370	32858000	7661560	19972800	10843600							10410900	9081370	32858000	7661560	19972800	10843600	5811805	6317627	6917816	7609821	5477578	7640418
F6QXN5	Transgelin OS=Equus caballus OX=9796 GN=TAGLN2 PE=1 SV=3	TAGLN2	TRUE	TRUE	34	5	24.4	No	Yes	8389590	1344900	44734600	4781570	4956630	16769500	616752						8389590	1344900	44734600	4781570	4956630	16769500	616752	506926	602346	608010	322869	611650
A0A5F5PNR8	Charged multivesicular body protein 5 OS=Equus caballus OX=9796 GN=CHMP5 PE=3 SV=2	CHMP5	TRUE	TRUE	21	5	24.4	No	Yes	1639710	2250130	5737480		7864340	10335900	11522500					14997100	1639710	2250130	5737480	1619761	7864340	10335900	11522500	1628051	1608540	1614330	1605814	14997100
F7D2D9	Biliverdin reductase B OS=Equus caballus OX=9796 GN=BLVRB PE=1 SV=3	BLVRB	TRUE	TRUE	43	6	24.5	No	Yes	8376850	11824600	23009500	7178880	34053300	21628500			4678570			1749170	8376850	11824600	23009500	7178880	34053300	21628500	1745444	1706506	4678570	1747298	1591190	1749170
A0A9L0SV36	RAS like proto-onco A OS=Equus caballus OX=9796 GN=RALA PE=4 SV=1	RALA	TRUE	TRUE	23	4	24.7	No	Yes	3696280		16546900	4262230	19443400	19236500							3696280	3684453	16546900	4262230	19443400	19236500	2688549	3677316	3218542	2942621	2175259	3663431
A0A9L0TM80	Ubiquitin-ribosomal protein eS31 fusion protein OS=Equus caballus OX=9796 GN=RPS27A PE=3 SV=1	RPS27A	TRUE	TRUE	14	3	24.8	No	Yes		5797880	1250680	569706	20873400	10051800						8288450	557961	5797880	1250680	569706	20873400	10051800	518953	567195	562085	565120	557540	8288450
A0A9L0TTF0	RAB10, member RAS onco family OS=Equus caballus OX=9796 GN=RAB10 PE=1 SV=1	RAB10	TRUE	TRUE	29	3	25	No	Yes	26724600	28764200	49024500	18070200	36389200	24900600							26724600	28764200	49024500	18070200	36389200	24900600	15954307	17172288	16531386	18061598	15589816	17968600
F6V2B6	Charged multivesicular body protein 4B OS=Equus caballus OX=9796 GN=CHMP4B PE=3 SV=2	CHMP4B	TRUE	TRUE	42	12	25	No	Yes	4191720	13017800	53483400	1681730	24497200	46533500							4191720	13017800	53483400	1681730	24497200	46533500	1170709	1347728	1480309	1149319	986605	1671570
A0A3Q2HPM2	Ras homolog family member A OS=Equus caballus OX=9796 GN=RHOA PE=1 SV=1	RHOA	TRUE	TRUE	26	3	25.2	No	Yes	40656000	26058100	37402600	17415900	58877700	39123800				892779		15212900	40656000	26058100	37402600	17415900	58877700	39123800	887425	860435	889372	892779	890071	15212900
F6W2I4	Proteasome subunit beta OS=Equus caballus OX=9796 GN=PSMB6 PE=1 SV=1	PSMB6	TRUE	TRUE	13	3	25.4	No	Yes	611762	1133330	1694530	575109	1914520					858993		18238300	611762	1133330	1694530	575109	1914520	569119	523698	428406	559311	858993	571474	18238300
F6XAB0	Synaptosomal-associated protein OS=Equus caballus OX=9796 GN=SNAP23 PE=3 SV=2	SNAP23	TRUE	TRUE	42	7	25.4	No	Yes		3857750	1124980		20849400	2428870							1125035	3857750	1124980	1118887	20849400	2428870	839417	911007	802149	1016560	752944	972422
A0A9L0RSU2	Calcium and integrin binding 1 OS=Equus caballus OX=9796 GN=CIB1 PE=4 SV=1	CIB1	TRUE	TRUE	41	7	25.8	No	Yes	2190100	87003900	23163200		271395000	19452200							2190100	87003900	23163200	2184749	271395000	19452200	1443640	1984393	1709456	2158113	1511880	2129954
H9H043	Tetraspanin OS=Equus caballus OX=9796 GN=TSPAN8 PE=1 SV=2	TSPAN8	TRUE	TRUE	22	4	25.8	No	Yes	4603150		36276600		1364170	45096000							4603150	1363129	36276600	1360574	1364170	45096000	1034327	1099590	1106883	853689	660300	1256980
F6TCI4	Proteasome subunit alpha type OS=Equus caballus OX=9796 GN=PSMA2 PE=1 SV=3	PSMA2	TRUE	TRUE	46	7	25.9	No	Yes	7118240	3407400		672997	3742680	2478270				8650890	3288380	2922400	7118240	3407400	672233	672997	3742680	2478270	666253	662566	655311	8650890	3288380	2922400
A0A5F5PU72	Small ribosomal subunit protein RACK1 OS=Equus caballus OX=9796 GN=RACK1 PE=3 SV=1	RACK1	TRUE	TRUE	21	4	25.9	No	Yes	2118850		9289820	874572	1602380	3242820							2118850	873872	9289820	874572	1602380	3242820	672658	689929	794504	835566	528496	853138
A0A5F5PV20	Proteasome activator subunit 2 OS=Equus caballus OX=9796 GN=PSME2 PE=1 SV=1	PSME2	TRUE	TRUE	17	3	26	No	Yes	10406500		5180060	3610620		2464020							10406500	2442435	5180060	3610620	2460489	2464020	1832381	1638727	1625843	2462949	1648095	1751656
F7AXI9	Peroxiredoxin-6 OS=Equus caballus OX=9796 GN=PRDX6 PE=1 SV=3	PRDX6	TRUE	TRUE	56	10	26.1	No	Yes	1495100	7095720	15651900	790937	39081000	7158700		2507150	64548800	2148130		11715500	1495100	7095720	15651900	790937	39081000	7158700	789265	2507150	64548800	2148130	726099	11715500
F7BK45	Abhydrolase domain containing 14B OS=Equus caballus OX=9796 GN=ABHD14B PE=1 SV=4	ABHD14B	TRUE	TRUE	19	4	26.3	No	Yes		1327120	1249520		4096240	1466500							1248839	1327120	1249520	1129523	4096240	1466500	913479	948111	943901	1011058	786311	1050012
F6VEA3	Proteasome subunit alpha type OS=Equus caballus OX=9796 GN=PSMA5 PE=1 SV=1	PSMA5	TRUE	TRUE	24	4	26.4	No	Yes	1098830	3946420			6552620		987019			7945070		56588500	1098830	3946420	970647	790618	6552620	980079	987019	939208	940766	7945070	982711	56588500
F7BUV8	Adiponectin A OS=Equus caballus OX=9796 GN=C1QB PE=4 SV=1	C1QB	TRUE	TRUE	43	12	26.5	Yes	Yes	469743000	129273000	251858000	287385000	68696700	116711000	30925600	13827200	25844200	105097000	107339000	110157000	469743000	129273000	251858000	287385000	68696700	116711000	30925600	13827200	25844200	105097000	107339000	110157000
F6QLC6	RAB5C, member RAS onco family OS=Equus caballus OX=9796 GN=RAB5C PE=1 SV=2	RAB5C	TRUE	TRUE	31	4	26.9	No	Yes	1544840	523437	1327980		1105790	1232470							1544840	523437	1327980	522126	1105790	1232470	497171	514873	521146	521980	407348	491555
F7DU87	BPI fold containing family A member 2 OS=Equus caballus OX=9796 GN=BPIFA2 PE=1 SV=1	BPIFA2	TRUE	TRUE	22	5	26.9	No	Yes	4709750	55496400		5243520	28892400								4709750	55496400	4709085	5243520	28892400	4652774	4701086	4491678	3467209	4705574	4674152	4127111
F7CZX6	Chloride intracellular channel 3 OS=Equus caballus OX=9796 GN=CLIC3 PE=3 SV=2	CLIC3	TRUE	TRUE	27	5	26.9	No	Yes	1694820		2155530	1457970		4906140							1694820	1451773	2155530	1457970	1456283	4906140	1344364	1355467	1233876	1043100	1183254	1398917
A0A5F5PYF1	Tyrosine 3-monooxygenase/tryptophan 5-monooxygenase activation protein epsilon OS=Equus caballus OX=9796 GN=YWHAE PE=1 SV=2	YWHAE	TRUE	TRUE	46	9	27.4	No	Yes	3326830	14955000	16267500		32772200	24392100	2432620	1030840	18509900	1127980		5988210	3326830	14955000	16267500	1017038	32772200	24392100	2432620	1030840	18509900	1127980	960713	5988210
A0A3Q2KK07	Apolipoprotein E OS=Equus caballus OX=9796 GN=APOA1 PE=1 SV=2	APOA1	TRUE	TRUE	86	5	27.5	No	Yes	3664400000	4197420000	1799790000	3185110000	3199550000	772974000	279493000	152040000		98215600	21704100	12447400	3664400000	4197420000	1799790000	3185110000	3199550000	772974000	279493000	152040000	12343174	98215600	21704100	12447400
A0A3B0ITF5	Adiponectin B OS=Equus caballus OX=9796 GN=C1QC PE=4 SV=1	C1QC	TRUE	TRUE	40	9	27.5	Yes	Yes	558449000	103364000	258952000	373794000	62842200	98980200	142586000	57573400	52355100	242179000	27557000	121260000	558449000	103364000	258952000	373794000	62842200	98980200	142586000	57573400	52355100	242179000	27557000	121260000
F7DQS6	Phosphoglycerate mutase OS=Equus caballus OX=9796 GN=PGAM1 PE=1 SV=3	PGAM1	TRUE	TRUE	30	5	27.5	No	Yes		2348930	12169000	7027460	11768100	9116350		699518	8891210			2343890	697423	2348930	12169000	7027460	11768100	9116350	696904	699518	8891210	489372	689102	2343890
F6XEB4	Tyrosine 3-monooxygenase/tryptophan 5-monooxygenase activation protein zeta OS=Equus caballus OX=9796 GN=YWHAZ PE=1 SV=3	YWHAZ	TRUE	TRUE	49	11	27.7	No	Yes	21671100	11130700	18019500	5097950	77247100	10124900	2246730	6340970	72331400	3618140		14082300	21671100	11130700	18019500	5097950	77247100	10124900	2246730	6340970	72331400	3618140	2223287	14082300
A0A9L0RYA4	Proteasome subunit alpha type OS=Equus caballus OX=9796 GN=PSMA7 PE=1 SV=1	PSMA7	TRUE	TRUE	42	9	27.9	No	Yes	1282540	4259490		669273	1555270	997560				4205140		50303500	1282540	4259490	668434	669273	1555270	997560	649532	605895	663260	4205140	636664	50303500
F6X8Y3	GNAS complex locus OS=Equus caballus OX=9796 GN=GNAS PE=3 SV=4	GNAS	TRUE	TRUE	18	4	27.9	No	Yes	669169	6485000	12194700	2657760	12305000	18482400	279152						669169	6485000	12194700	2657760	12305000	18482400	279152	278455	279047	150379	268292	278022
A0A5F5Q2C7	Cysteine-rich secretory protein 2 OS=Equus caballus OX=9796 GN=CRISP2 PE=3 SV=2	CRISP2	FALSE	TRUE	23	5	28	No	Yes							1464810	4637260	5040770	641488			543384	576191	561320	639968	641390	638241	1464810	4637260	5040770	641488	639094	640925
F6ZHQ5	Chloride intracellular channel 1 OS=Equus caballus OX=9796 GN=CLIC1 PE=1 SV=2	CLIC1	TRUE	TRUE	50	11	28.2	No	Yes	12321300	38813800	17399600	13844500	193527000	28168300	779528	473661	38412400				12321300	38813800	17399600	13844500	193527000	28168300	779528	473661	38412400	414098	468718	473245
F6ZFH9	Tyrosine 3-monooxygenase/tryptophan 5-monooxygenase activation protein gamma OS=Equus caballus OX=9796 GN=YWHAG PE=1 SV=2	YWHAG	TRUE	TRUE	43	6	28.3	No	Yes	44924700		15309200	5144020	471068000	130030000			10019300	505844			44924700	501639	15309200	5144020	471068000	130030000	503861	495460	10019300	505844	103007	486664
F7ANR3	Proteasome subunit alpha type OS=Equus caballus OX=9796 GN=PSMA3 PE=1 SV=1	PSMA3	TRUE	TRUE	45	10	28.4	No	Yes	2422570	4303230	3800340	1769700	3962330	625857	478027		10961100	10495800		112332000	2422570	4303230	3800340	1769700	3962330	625857	478027	456169	10961100	10495800	468699	112332000
F6UCB3	60S ribosomal protein L7a OS=Equus caballus OX=9796 GN=RPL7A PE=1 SV=4	RPL7A	TRUE	TRUE	18	4	28.4	No	Yes	1199370		7592000										1199370	1081016	7592000	1017391	989937	989704	639375	594389	726085	976059	664313	799088
F6UEG9	Apolipoprotein M OS=Equus caballus OX=9796 GN=APOM PE=3 SV=2	APOM	TRUE	TRUE	23	7	28.5	No	Yes	18852700	20796200			33587400	3665450	797585						18852700	20796200	784930	788115	33587400	3665450	797585	786993	355290	785778	447820	788770
F6UGK7	Pyrroline-5-carboxylate reductase OS=Equus caballus OX=9796 GN=PYCR3 PE=3 SV=3	PYCR3	FALSE	FALSE	16	4	28.5	No	Yes	4190050	894107	16648400	782244	1782530	2448780							4190050	894107	16648400	782244	1782530	2448780	550839	586724	598048	780454	435940	683202
A0A9L0RR06	Apolipoprotein E OS=Equus caballus OX=9796 GN=APOA1 PE=1 SV=1	APOA1	TRUE	TRUE	87	9	28.6	Yes	Yes	20652500000	16145000000	6543880000	16462700000	9261580000	1843750000	901195000	582950000	64228700	522546000	107837000	13441100	20652500000	16145000000	6543880000	16462700000	9261580000	1843750000	901195000	582950000	64228700	522546000	107837000	13441100
F7DJH2	Ig-like domain-containing protein OS=Equus caballus OX=9796 GN=LOC100051526 PE=4 SV=3	LOC100051526	FALSE	FALSE	22	6	28.6	No	Yes	16566100	17321600	31916900	12504200	805632	25726400							16566100	17321600	31916900	12504200	805632	25726400	797853	796681	786697	727643	801033	797346
A0A9L0RLM0	Tyrosine 3-monooxygenase/tryptophan 5-monooxygenase activation protein beta OS=Equus caballus OX=9796 GN=YWHAB PE=1 SV=1	YWHAB	TRUE	TRUE	42	6	28.8	No	Yes	15819600		5097640	7989070	52691400		819541	916160	86235200			15890400	15819600	814825	5097640	7989070	52691400	803816	819541	916160	86235200	759190	199289	15890400
A0A5F5Q1S9	RAB5B, member RAS onco family OS=Equus caballus OX=9796 GN=RAB5B PE=1 SV=2	RAB5B	TRUE	TRUE	34	5	28.8	No	Yes	10351500		15550600	6429700	10273600	2420050							10351500	2400464	15550600	6429700	10273600	2420050	1723717	1733473	2382739	2417123	1259850	2395465
A0A9L0TP85	Charged multivesicular body protein 1A OS=Equus caballus OX=9796 GN=CHMP1A PE=3 SV=1	CHMP1A	TRUE	TRUE	16	4	29	No	Yes			3656540		3896400	5835730							3506903	3656048	3656540	3580678	3896400	5835730	3592597	3429209	3343504	3064927	3296689	3474251
A0A9L0TKC7	14-3-3 protein theta OS=Equus caballus OX=9796 GN=YWHAQ PE=1 SV=1	YWHAQ	TRUE	TRUE	26	3	29.1	No	Yes	971326	6869590	3951800		17828300	9074960			4360800				971326	6869590	3951800	970933	17828300	9074960	912972	968038	4360800	609941	861058	969086
A0A3Q2GT53	C-type lectin domain family 3 member B OS=Equus caballus OX=9796 GN=CLEC3B PE=1 SV=1	CLEC3B	TRUE	TRUE	28	7	29.3	No	Yes	620941			1955420			11427000	6720490	11230000	5751270			620941	559525	612687	1955420	617226	602438	11427000	6720490	11230000	5751270	611346	541617
A0A9L0SM62	RAB7A, member RAS onco family OS=Equus caballus OX=9796 GN=RAB7A PE=1 SV=1	RAB7A	TRUE	TRUE	32	8	29.3	No	Yes	9407500	8811810	22552500	6621790	31698700	9434810							9407500	8811810	22552500	6621790	31698700	9434810	4872560	5444702	5571270	6568572	4344858	6609221
A0A3Q2HSU7	Glutathione transferase OS=Equus caballus OX=9796 GN=LOC100056506 PE=1 SV=3	LOC100056506	FALSE	FALSE	21	6	29.3	No	Yes	3123420	16804100			35950800		615009			799075			3123420	16804100	598171	612175	35950800	614669	615009	608956	327939	799075	511848	445041
A0A3Q2I0A2	Fibroblast growth factor binding protein 1 OS=Equus caballus OX=9796 GN=FGFBP1 PE=3 SV=2	FGFBP1	TRUE	TRUE	15	4	29.5	No	Yes	6884230		7569430	7294660		8241660							6884230	6824192	7569430	7294660	6883861	8241660	6837988	6800524	6859859	6585764	6669091	6871526
F7DFM3	40S ribosomal protein S4 OS=Equus caballus OX=9796 GN=RPS4X PE=3 SV=2	RPS4X	TRUE	TRUE	16	6	29.6	No	Yes		4036290	19921100	2028260		8818710							2021238	4036290	19921100	2028260	2024883	8818710	1456169	1319857	1604110	1409666	1350269	1788398
A0A9L0STX8	Voltage dependent anion channel 2 OS=Equus caballus OX=9796 GN=VDAC2 PE=3 SV=1	VDAC2	TRUE	TRUE	15	3	29.6	No	Yes	5969430		5167050	7151020	2364450								5969430	2360159	5167050	7151020	2364450	2364343	2337072	2089535	2259709	2355935	2089709	2062387
A0A5F5PNV1	glutathione transferase OS=Equus caballus OX=9796 GN=LOC100053468 PE=1 SV=2	LOC100053468	FALSE	FALSE	14	4	29.6	No	Yes	2395050		559693	1304150									2395050	558037	559693	1304150	558645	550427	397666	373350	367602	554257	439675	437252
A0A3Q2HNH0	Microfibril associated protein 4 OS=Equus caballus OX=9796 GN=MFAP4 PE=4 SV=1	MFAP4	TRUE	TRUE	49	7	30	No	Yes	333558000	2777150	86818700	65172000	56001900	41826800	42383100	34061600		226437000	17302300	57468700	333558000	2777150	86818700	65172000	56001900	41826800	42383100	34061600	2751797	226437000	17302300	57468700
A0A9L0SGY7	Toll interacting protein OS=Equus caballus OX=9796 GN=TOLLIP PE=4 SV=1	TOLLIP	TRUE	TRUE	13	3	30	No	Yes		1223330		617788	5151520	3094130							613843	1223330	614796	617788	5151520	3094130	611952	579451	539971	577935	453581	617673
A0A9L0TDR8	RAS like proto-onco B OS=Equus caballus OX=9796 GN=RALB PE=4 SV=1	RALB	TRUE	TRUE	18	4	30.1	No	Yes	3019530	3288920	46996500	11104300	66681800	37257600							3019530	3288920	46996500	11104300	66681800	37257600	1687881	2278959	2570116	2013600	1228000	3013261
A0A3Q2I544	Large ribosomal subunit protein eL14 OS=Equus caballus OX=9796 GN=RPL14 PE=1 SV=3	RPL14	TRUE	TRUE	13	3	30.1	No	Yes			2811400		1506430	2282330							1506709	1503635	2811400	1506278	1506430	2282330	1363691	1340678	1434780	1363680	1297850	1452502
F6TZS9	Triosephosphate isomerase OS=Equus caballus OX=9796 GN=TPI1 PE=1 SV=3	TPI1	TRUE	TRUE	17	4	30.6	No	Yes		1325840	1891530		7053930								1316800	1325840	1891530	1159721	7053930	1315576	821077	838121	881759	1035866	680265	1264817
F7BA94	Small ribosomal subunit protein uS3 OS=Equus caballus OX=9796 GN=RPS3 PE=1 SV=2	RPS3	TRUE	TRUE	30	6	30.8	No	Yes	2569620	1918110	11623600			3853150							2569620	1918110	11623600	1915833	1913120	3853150	1488739	1411993	1652919	1916971	1366595	1770515
F6WZW6	Proteasome subunit alpha type OS=Equus caballus OX=9796 GN=PSMA1 PE=1 SV=4	PSMA1	TRUE	TRUE	49	14	31	No	Yes	3184880	4522940		314326	6526410					13491700		203772000	3184880	4522940	310052	314326	6526410	307031	266930	300183	312983	13491700	313018	203772000
A0A5F5PNA8	Glutathione S-transferase omega OS=Equus caballus OX=9796 GN=GSTO1 PE=1 SV=2	GSTO1	TRUE	TRUE	34	10	31	No	Yes	13139600	8832730	7931800	8117320	23586000	10244700	5214790	3733180	71491100	1042220		65921200	13139600	8832730	7931800	8117320	23586000	10244700	5214790	3733180	71491100	1042220	1026970	65921200
A0A3Q2IA43	Ribosomal protein L7 OS=Equus caballus OX=9796 GN=RPL7 PE=1 SV=1	RPL7	TRUE	TRUE	12	3	31	No	Yes	2286340		8748010	1732090		5180880							2286340	1729794	8748010	1732090	1729074	5180880	1462434	1402006	1590285	1553960	1249178	1662756
F6RA08	Stomatin OS=Equus caballus OX=9796 GN=STOM PE=1 SV=1	STOM	TRUE	TRUE	33	11	31.2	No	Yes		29057500	69182800	1116380	54289200	97456600							1098640	29057500	69182800	1116380	54289200	97456600	587437	741032	876844	438947	514179	1110176
A0A5F5Q172	Small ribosomal subunit protein uS5 OS=Equus caballus OX=9796 GN=RPS2 PE=1 SV=2	RPS2	TRUE	TRUE	27	7	31.2	No	Yes	502602	13025400	19379500			10187200							502602	13025400	19379500	498441	501505	10187200	381319	317652	349422	263758	496813	484285
A0A9L0SUY6	Superoxide dismutase [Cu-Zn] OS=Equus caballus OX=9796 GN=SOD3 PE=3 SV=1	SOD3	TRUE	TRUE	36	7	31.4	No	Yes							2989350	898894	1470020	3315670			916237	856071	808544	705088	875613	649413	2989350	898894	1470020	3315670	882115	878824
A0A9L0SJ49	Folate receptor-like domain-containing protein OS=Equus caballus OX=9796 GN=FOLR1 PE=3 SV=1	FOLR1	TRUE	TRUE	11	3	31.5	No	Yes	1058750	16055400			13645500	1047940							1058750	16055400	1043541	1047713	13645500	1047940	923316	973620	738028	981810	971149	895189
F6SFH9	Charged multivesicular body protein 6 OS=Equus caballus OX=9796 GN=CHMP6 PE=3 SV=4	CHMP6	TRUE	TRUE	13	3	31.7	No	Yes			740031		6126580	3571730							734726	797413	740031	651037	6126580	3571730	704632	614918	600389	552386	413152	679561
A0A3Q2KIZ6	Ras-related protein Rab-18 OS=Equus caballus OX=9796 GN=RAB18 PE=4 SV=2	RAB18	TRUE	TRUE	14	3	31.7	No	Yes	1321630	1740580	4118310	1417470	4857300	2428580							1321630	1740580	4118310	1417470	4857300	2428580	1013300	1148898	1175809	1259612	930030	1319700
A0A3Q2HRJ9	Retinoic acid receptor responder 1 OS=Equus caballus OX=9796 GN=RARRES1 PE=3 SV=1	RARRES1	TRUE	TRUE	9	3	31.8	No	Yes	8453120	7203660	14111400	4666890	9655480	947258							8453120	7203660	14111400	4666890	9655480	947258	816968	927386	670661	942127	779362	848468
A0A3Q2GVR9	Basigin OS=Equus caballus OX=9796 GN=BSG PE=1 SV=1	BSG	TRUE	TRUE	9	3	31.9	No	Yes	8020480	7353140		3399070	4784950		176614						8020480	7353140	172824	3399070	4784950	170773	176614	172952	37912	172814	165851	77041
A0A9L0SZP4	Apolipoprotein D OS=Equus caballus OX=9796 GN=APOD PE=1 SV=1	APOD	TRUE	TRUE	28	8	32.3	No	Yes	101277000	29771300	9684150	27602100	76219100	4976440		1103030					101277000	29771300	9684150	27602100	76219100	4976440	1083885	1103030	912225	1101216	952406	1102979
A0A5F5Q1R5	Ficolin 3 OS=Equus caballus OX=9796 GN=FCN3 PE=4 SV=2	FCN3	TRUE	TRUE	34	9	32.4	No	Yes		14196700						2067640		18349400	38524400	15231800	2055984	14196700	2067008	2008057	2056520	1654899	2033179	2067640	2061661	18349400	38524400	15231800
F7DMQ3	Aldo-keto reductase family 1 member B OS=Equus caballus OX=9796 GN=AKR1B1 PE=1 SV=3	AKR1B1	TRUE	TRUE	13	3	32.4	No	Yes	2544020		11674700		11629200	15336400	2042280		21424200				2544020	2033615	11674700	2017289	11629200	15336400	2042280	1998393	21424200	1420594	1022445	2021329
F7CW51	Syndecan binding protein OS=Equus caballus OX=9796 GN=SDCBP PE=4 SV=3	SDCBP	TRUE	TRUE	59	16	32.6	No	Yes	26927500	162393000	194989000	18427000	335650000	161039000	633842					26205700	26927500	162393000	194989000	18427000	335650000	161039000	633842	612362	625478	611200	609920	26205700
F6ZTR4	Nucleoporin 210 like OS=Equus caballus OX=9796 GN=NUP210L PE=1 SV=3	NUP210L	FALSE	TRUE	15	3	32.9	No	Yes	746765		3621980	677914	1358640	3191520	899000		10757300				746765	525223	3621980	677914	1358640	3191520	899000	675417	10757300	441853	339864	662724
F7B6C3	Junctional adhesion molecule A OS=Equus caballus OX=9796 GN=F11R PE=3 SV=3	F11R	TRUE	TRUE	22	4	33	No	Yes	2109190	1696200	10423900	375517	3055050	7883810							2109190	1696200	10423900	375517	3055050	7883810	316979	345845	367722	341598	228631	375089
A0A3Q2LC54	Myosin light chain 6 OS=Equus caballus OX=9796 GN=MYL6 PE=1 SV=3	MYL6	TRUE	TRUE	32	8	33.4	No	Yes	12884100	42993100	17238900		2428700	10390700				1374230		3798730	12884100	42993100	17238900	1371673	2428700	10390700	1331881	1216035	616065	1374230	1323049	3798730
A0A9L0SB55	Glycoprotein M6A OS=Equus caballus OX=9796 GN=GPM6A PE=3 SV=1	GPM6A	TRUE	TRUE	8	3	33.5	No	Yes		2268910	5828490		9173780	10288900			800614				798351	2268910	5828490	793696	9173780	10288900	598755	707326	800614	497149	455472	778383
F6PSB8	LIM and SH3 domain protein 1 OS=Equus caballus OX=9796 GN=LASP1 PE=1 SV=3	LASP1	TRUE	TRUE	13	3	33.6	No	Yes		12297100	575661		5975180	2483870							575034	12297100	575661	571959	5975180	2483870	574964	573707	507638	444531	520439	503133
F6Z688	Proteasome subunit alpha type OS=Equus caballus OX=9796 GN=PSMA4 PE=1 SV=4	PSMA4	TRUE	TRUE	29	7	33.8	No	Yes	5817210		4841590		3958830		473920			6031250	1789100	49782000	5817210	471327	4841590	456674	3958830	448527	473920	466706	441695	6031250	1789100	49782000
F7BYV5	Syntaxin 7 OS=Equus caballus OX=9796 GN=STX7 PE=1 SV=3	STX7	TRUE	TRUE	23	6	33.9	No	Yes		4741260	10146200		10427600	19347600							4737650	4741260	10146200	4725135	10427600	19347600	4412114	4585153	4432399	3588061	3412054	4696394
A0A9L0RPF6	Complement C1q A chain OS=Equus caballus OX=9796 GN=C1QA PE=4 SV=1	C1QA	TRUE	TRUE	40	13	34	Yes	Yes	233340000	47171400	81208000	40501100	22888000	16873800	27061800	10761000	16358800	67232900	69619700	35436000	233340000	47171400	81208000	40501100	22888000	16873800	27061800	10761000	16358800	67232900	69619700	35436000
F7DF55	Proteasome subunit beta OS=Equus caballus OX=9796 GN=PSMB4 PE=1 SV=2	PSMB4	TRUE	TRUE	17	3	34	No	Yes	662529	1958260	1511150		2072890	1283170				3917830		22454400	662529	1958260	1511150	593046	2072890	1283170	607684	581110	634964	3917830	659604	22454400
F6VBP9	Apolipoprotein E OS=Equus caballus OX=9796 GN=APOE PE=3 SV=10	APOE	TRUE	TRUE	83	46	34.1	Yes	Yes	13464700000	12725500000	14335900000	11669700000	14666600000	5883780000	559728000	117908000	508952000	345035000	2922670	61395200	13464700000	12725500000	14335900000	11669700000	14666600000	5883780000	559728000	117908000	508952000	345035000	2922670	61395200
F7C8R2	Tetraspanin OS=Equus caballus OX=9796 GN=CD82 PE=3 SV=3	CD82	TRUE	TRUE	10	5	34.1	No	Yes	7620610	14019100	20819800		27521200	6885770						5433960	7620610	14019100	20819800	5409448	27521200	6885770	4307154	5202288	4405117	5373952	4238489	5433960
A0A9L0S1H6	Ketimine reductase mu-crystallin OS=Equus caballus OX=9796 GN=CRYM PE=1 SV=1	CRYM	TRUE	TRUE	13	4	34.2	No	Yes	1289150		3815830										1289150	1286278	3815830	1264241	1222569	1219988	968132	923032	1051089	1215038	990056	1092852
F7BA40	Transaldolase OS=Equus caballus OX=9796 GN=TALDO1 PE=1 SV=4	TALDO1	TRUE	TRUE	10	4	34.4	No	Yes	297070				1924380			1356110	5607290			1101460	297070	294899	292530	287753	1924380	295093	296469	1356110	5607290	295810	295966	1101460
A0A9L0SLH9	Lipocalin 2 OS=Equus caballus OX=9796 GN=LCN2 PE=1 SV=1	LCN2	TRUE	TRUE	43	12	34.7	No	Yes								46660100	75122400	1324990	15835900	10642600	806599	1251285	1209185	1287809	1245999	1304838	1291460	46660100	75122400	1324990	15835900	10642600
F6R6Z6	Epithelial cell adhesion molecule OS=Equus caballus OX=9796 GN=EPCAM PE=3 SV=2	EPCAM	TRUE	TRUE	26	6	35	No	Yes	2767820	3114220	4623080		5659740	4584820		1910450	5624940			3918740	2767820	3114220	4623080	1905756	5659740	4584820	1909165	1910450	5624940	1905853	1763473	3918740
F7AYC1	Secreted phosphoprotein 1 OS=Equus caballus OX=9796 GN=SPP1 PE=4 SV=1	SPP1	TRUE	TRUE	27	6	35	No	Yes								769026	18198300				425503	346159	678784	338579	370831	474210	520957	769026	18198300	450424	323215	538099
F6PN44	Sodium/potassium-transporting ATPase subunit beta OS=Equus caballus OX=9796 GN=ATP1B1 PE=1 SV=2	ATP1B1	TRUE	TRUE	13	3	35	No	Yes			1177980		6651340	1182370							1177675	1176560	1177980	999248	6651340	1182370	698370	726511	709026	837235	550590	881084
A0A9L0TCZ0	CD48 molecule OS=Equus caballus OX=9796 GN=CD48 PE=4 SV=1	CD48	TRUE	TRUE	27	7	35.3	No	Yes	8618920	6903250	9781710	7768390	3919030								8618920	6903250	9781710	7768390	3919030	3916288	3910020	3539298	3898179	3905932	3665100	3519428
A0A5F5PZS2	Potassium channel tetramerization domain containing 12 OS=Equus caballus OX=9796 GN=KCTD12 PE=4 SV=1	KCTD12	TRUE	TRUE	56	20	35.7	No	Yes	5431600	3691640	10313500	3214520	1107930	2637260	2304250		7244310	31805800	4046820	15642800	5431600	3691640	10313500	3214520	1107930	2637260	2304250	1099512	7244310	31805800	4046820	15642800
F6WFS0	Ephrin A1 OS=Equus caballus OX=9796 GN=EFNA1 PE=3 SV=2	EFNA1	FALSE	TRUE	26	8	35.8	No	Yes	16704100		2462800	7092210	1069960								16704100	1053184	2462800	7092210	1069960	1065501	653605	523320	580860	1066076	639887	683462
A0A9L0SLU1	Guanine nucleotide-binding protein subunit gamma OS=Equus caballus OX=9796 GN=GNG5 PE=3 SV=1	GNG5	TRUE	TRUE	7	5	35.9	No	Yes	9645320		28730400	9944590	44322600								9645320	9636704	28730400	9944590	44322600	9594321	5749898	6080180	6935869	7936023	4894049	9362711
F6ZJN9	Ig-like domain-containing protein OS=Equus caballus OX=9796 GN=LOC100065733 PE=4 SV=3	LOC100065733	FALSE	FALSE	15	3	36	No	Yes	6248680	1594700	978022	733070	2371820	3506150	1318910	1746340		1131720		2879200	6248680	1594700	978022	733070	2371820	3506150	1318910	1746340	714344	1131720	731826	2879200
F6S9R7	Annexin OS=Equus caballus OX=9796 GN=ANXA4 PE=1 SV=2	ANXA4	TRUE	TRUE	62	19	36.1	No	Yes	27243400	23374600	60568500	20393900	41887500	44213800	12111600	300275	1559100				27243400	23374600	60568500	20393900	41887500	44213800	12111600	300275	1559100	296786	285001	296764
A0A9L0SID4	Annexin OS=Equus caballus OX=9796 GN=ANXA3 PE=1 SV=1	ANXA3	TRUE	TRUE	53	18	36.2	No	Yes	13155400	6497430	32781100	15545600	19099000	40500800	2811160			514921		23700700	13155400	6497430	32781100	15545600	19099000	40500800	2811160	510427	508684	514921	512241	23700700
A0A3Q2HC57	GTP-binding nuclear protein Ran OS=Equus caballus OX=9796 GN=RAN PE=1 SV=1	RAN	TRUE	TRUE	25	8	36.3	No	Yes	30551500	11859600	52773700	13542400	16994700	23562200				874128		1082900	30551500	11859600	52773700	13542400	16994700	23562200	868163	813416	867368	874128	757788	1082900
K9K2L1	Aldo-keto reductase family 1 member A1 OS=Equus caballus OX=9796 GN=NASP PE=1 SV=1	NASP	TRUE	TRUE	55	12	36.6	No	Yes	3648150	3105500	14863500	5806100	10575600	15017300	2820460		1344250	514455			3648150	3105500	14863500	5806100	10575600	15017300	2820460	501567	1344250	514455	504590	506166
A0A9L0RLJ8	Pulmonary surfactant-associated protein C OS=Equus caballus OX=9796 GN=SFTPC PE=4 SV=1	SFTPC	FALSE	TRUE	10	4	36.7	No	Yes	19305700	24247800	25366700	11996500	14561100	17876400	465727						19305700	24247800	25366700	11996500	14561100	17876400	465727	458472	458973	462510	459527	464842
A0A3Q2GTE1	fructose-bisphosphatase OS=Equus caballus OX=9796 GN=FBP1 PE=1 SV=2	FBP1	TRUE	TRUE	17	4	36.7	No	Yes	2155170		2179200	959675		935872							2155170	935402	2179200	959675	934765	935872	783046	714464	699177	935848	717239	788620
A0A9L0R7J4	Phosphatidylinositol transfer protein alpha OS=Equus caballus OX=9796 GN=PITPNA PE=4 SV=1	PITPNA	TRUE	TRUE	9	3	37	No	Yes	504386		3846120										504386	502855	3846120	504167	473245	469337	306770	284788	358154	474206	316885	383162
F7BC37	Serine protease 8 OS=Equus caballus OX=9796 GN=PRSS8 PE=4 SV=4	PRSS8	TRUE	TRUE	14	4	37.2	No	Yes	3350840		6841240	6680040	2991280	4311720	1062930			2146680			3350840	1049407	6841240	6680040	2991280	4311720	1062930	992702	1045686	2146680	886164	1060554
F6SZ35	proteasome endopeptidase complex OS=Equus caballus OX=9796 GN=PSMB10 PE=4 SV=2	PSMB10	TRUE	TRUE	15	4	37.2	No	Yes	1244250		697018			1633040				6484080		16163000	1244250	655005	697018	672222	695505	1633040	694880	686729	693914	6484080	687707	16163000
A0A9L0SCR2	Glyceraldehyde-3-phosphate dehydrogenase OS=Equus caballus OX=9796 GN=GAPDH PE=1 SV=1	GAPDH	TRUE	TRUE	74	7	37.3	No	Yes	183979000	80088200	305901000	67186000	63765100	154709000	1956840			4732870	1785870	8500480	183979000	80088200	305901000	67186000	63765100	154709000	1956840	1772601	1767261	4732870	1785870	8500480
A0A9L0SKS1	Poly(rC) binding protein 1 OS=Equus caballus OX=9796 GN=PCBP1 PE=1 SV=1	PCBP1	TRUE	TRUE	26	6	37.5	No	Yes	2424430		14097500	1525060	12180900	11889800						1826050	2424430	1524811	14097500	1525060	12180900	11889800	1067512	1440837	1441719	1519219	779648	1826050
A0A3Q2HI48	deoxyribose-phosphate aldolase OS=Equus caballus OX=9796 GN=DERA PE=4 SV=1	DERA	TRUE	TRUE	13	3	37.5	No	Yes	2681990		1938300	1898070		1161760							2681990	1160380	1938300	1898070	1152736	1161760	1021198	939329	1009262	1161480	963480	990225
A0A5F5PN23	SRCR domain-containing protein OS=Equus caballus OX=9796 GN=LOC100064515 PE=4 SV=2	LOC100064515	FALSE	FALSE	34	5	37.6	Yes	Yes	1301940000	8428500000	4984100000	1661910000	7885420000	5800810000	153587000	103930000	22491800	4843230	18142100	26694300	1301940000	8428500000	4984100000	1661910000	7885420000	5800810000	153587000	103930000	22491800	4843230	18142100	26694300
A0A5F5PR53	F-actin-capping protein subunit beta OS=Equus caballus OX=9796 GN=CAPZB PE=1 SV=2	CAPZB	TRUE	TRUE	14	4	37.7	No	Yes		6502250	13158200	2800190	14984500	6125190							2799759	6502250	13158200	2800190	14984500	6125190	2022170	2321517	2365435	2702593	1980858	2789154
A0A9L0RQ54	Voltage dependent anion channel 1 OS=Equus caballus OX=9796 GN=VDAC1 PE=1 SV=1	VDAC1	TRUE	TRUE	18	4	38.1	No	Yes	2593770	7898930	1501460	6812110	1530890	3657610	388305						2593770	7898930	1501460	6812110	1530890	3657610	388305	386940	380081	386975	387733	388058
A0A3Q2I8Y6	Alpha-2-glycoprotein 1, zinc-binding OS=Equus caballus OX=9796 GN=AZGP1 PE=1 SV=1	AZGP1	TRUE	TRUE	42	14	38.2	No	Yes							13425000	39110100	9066700	7018300		6766250	5062944	6751820	5069752	6591930	6763021	5946145	13425000	39110100	9066700	7018300	6719960	6766250
A0A9L0SW71	Surfactant protein D OS=Equus caballus OX=9796 GN=SFTPD PE=3 SV=1	SFTPD	TRUE	TRUE	48	25	38.3	Yes	Yes	12588400000	26222600000	32741700000	11989800000	25399400000	42087700000	1160150000	548735000	84424000	251509000	23984300	167758000	12588400000	26222600000	32741700000	11989800000	25399400000	42087700000	1160150000	548735000	84424000	251509000	23984300	167758000
F6WQ61	G protein subunit beta 2 OS=Equus caballus OX=9796 GN=GNB2 PE=3 SV=2	GNB2	TRUE	TRUE	38	4	38.3	No	Yes	13382300	24813300	13016100	6684630	34509900	17420700						3070030	13382300	24813300	13016100	6684630	34509900	17420700	3061181	3019455	3032951	3067848	3033841	3070030
A0A9L0RV55	Joining chain of multimeric IgA and IgM OS=Equus caballus OX=9796 GN=JCHAIN PE=1 SV=1	JCHAIN	TRUE	FALSE	35	18	38.4	Yes	Yes	620191000	1601880000	675054000	586713000	608863000	620520000	1734330000	2324430000	684211000	4788650000	12231600000	8254150000	620191000	1601880000	675054000	586713000	608863000	620520000	1734330000	2324430000	684211000	4788650000	12231600000	8254150000
P12763	SWISS-PROT:P12763 (Bos taurus) Alpha-2-HS-glycoprotein precursor	FETUA_BOVIN	FALSE	FALSE	14	4	38.4	No	Yes											13332100	20985600	12632288	13109900	13265808	12573927	13297057	13218498	12895398	12805514	13282034	13308388	13332100	20985600
F6Z041	Beta-2-glycoprotein 1 OS=Equus caballus OX=9796 GN=APOH PE=1 SV=2	APOH	TRUE	TRUE	61	37	38.5	Yes	Yes	928664000	185128000	87782500	886609000	128068000	154738000	736866000	138736000	15430400	149080000	5872910	2230610	928664000	185128000	87782500	886609000	128068000	154738000	736866000	138736000	15430400	149080000	5872910	2230610
A0A9L0SPL0	Ras homolog family member G OS=Equus caballus OX=9796 GN=RHOG PE=1 SV=1	RHOG	TRUE	TRUE	32	6	38.5	No	Yes	15631800	11197200	34046600	7160190	2727600	10724700							15631800	11197200	34046600	7160190	2727600	10724700	2726297	2699429	2616393	2724193	2711818	2689466
A0A9L0S5Z4	Malate dehydrogenase OS=Equus caballus OX=9796 GN=MDH1 PE=1 SV=1	MDH1	TRUE	TRUE	37	8	38.5	No	Yes	6866990	6678180	8712200	7504910	6057100	11516400	425356		3416860	603068			6866990	6678180	8712200	7504910	6057100	11516400	425356	422189	3416860	603068	424039	424874
A0A9L0TFA7	Glycerol-3-phosphate dehydrogenase [NAD(+)] OS=Equus caballus OX=9796 GN=GPD1L PE=1 SV=1	GPD1L	TRUE	TRUE	9	3	38.6	No	Yes	3490400		15338000			10503600							3490400	3460268	15338000	3462700	3488938	10503600	2741509	2657409	3053514	2652139	2423349	3204612
Q8HZM6	Annexin A1 OS=Equus caballus OX=9796 GN=ANXA1 PE=2 SV=3	ANXA1	TRUE	TRUE	82	35	38.7	Yes	Yes	40159400	80286900	50894800	10270600	250433000	62261600	13596400	23774000	224216000	6181840	5347120	87038000	40159400	80286900	50894800	10270600	250433000	62261600	13596400	23774000	224216000	6181840	5347120	87038000
A0A5F5Q0V8	Alpha-2-HS-glycoprotein OS=Equus caballus OX=9796 GN=AHSG PE=1 SV=2	AHSG	TRUE	TRUE	47	16	38.7	Yes	Yes	185550000	88903400	188218000	244171000	97173300	20879400	755427000	266313000	670177000	272192000	58986700	46227000	185550000	88903400	188218000	244171000	97173300	20879400	755427000	266313000	670177000	272192000	58986700	46227000
F7DQY2	Methylthioribose-1-phosphate isomerase OS=Equus caballus OX=9796 GN=YJU2B PE=1 SV=3	YJU2B	FALSE	FALSE	10	3	38.7	No	Yes	482374		6203590	1144180									482374	481398	6203590	1144180	434418	480060	368981	308576	467195	435717	342890	351097
A0A9L0SA27	cathepsin X OS=Equus caballus OX=9796 GN=CTSZ PE=1 SV=1	CTSZ	TRUE	TRUE	11	4	38.9	No	Yes	8983380	2254260	10966700	2876470	1448130	2315260							8983380	2254260	10966700	2876470	1448130	2315260	1436588	1134153	1165137	1443530	1173015	1336733
A0A3Q2GXQ7	Galectin OS=Equus caballus OX=9796 GN=LGALS3 PE=1 SV=2	LGALS3	TRUE	TRUE	12	4	38.9	No	Yes								947506	2981670	5472030		2222030	942097	912222	942632	843803	842511	723734	943713	947506	2981670	5472030	946374	2222030
A0A5F5PEG5	Protein AMBP OS=Equus caballus OX=9796 GN=AMBP PE=1 SV=1	AMBP	TRUE	TRUE	32	12	39	No	Yes	12107500	1762410		2837910	5831730	2379340	33022700	30841300	3393220	29975000	6184080		12107500	1762410	1759037	2837910	5831730	2379340	33022700	30841300	3393220	29975000	6184080	1744026
Q9TTT3	Monocyte differentiation antigen CD14 OS=Equus caballus OX=9796 GN=CD14 PE=2 SV=1	CD14	TRUE	TRUE	34	7	39.1	No	Yes	3285510	1212040	6970150		3153900			1201350		1616310			3285510	1212040	6970150	1201256	3153900	1198579	919118	1201350	964444	1616310	985774	1078040
A0A3Q2I5B6	Annexin OS=Equus caballus OX=9796 GN=ANXA5 PE=1 SV=2	ANXA5	TRUE	TRUE	51	10	39.2	No	Yes	4814670	3026820	14470700		3504290	13934400	596516	2669260	96232400	2431620		33201200	4814670	3026820	14470700	571190	3504290	13934400	596516	2669260	96232400	2431620	589675	33201200
A0A9L0RE37	Na(+)/H(+) exchange regulatory cofactor NHE-RF OS=Equus caballus OX=9796 GN=NHERF1 PE=1 SV=1	NHERF1	FALSE	FALSE	50	16	39.5	No	Yes	3133380	66806000	12752400	3782120	175791000	24094300		347834					3133380	66806000	12752400	3782120	175791000	24094300	347827	347834	342737	339048	345548	343658
A0A3Q2LQH7	G protein subunit beta 1 OS=Equus caballus OX=9796 GN=GNB1 PE=3 SV=1	GNB1	TRUE	TRUE	59	11	39.6	No	Yes	43574300	96418700	138881000	36027900	207624000	149649000	1705210	796769					43574300	96418700	138881000	36027900	207624000	149649000	1705210	796769	787317	795075	785664	784414
F6V407	IST1 homolog OS=Equus caballus OX=9796 GN=IST1 PE=3 SV=1	IST1	TRUE	TRUE	21	10	39.7	No	Yes	1916180	19093800	22823700	477649	52041300	24210000							1916180	19093800	22823700	477649	52041300	24210000	309207	409040	422205	334907	279481	477128
A0A3Q2HJE2	MHC class I antigen 3.7 OS=Equus caballus OX=9796 GN=EQMCE1 PE=1 SV=2	EQMCE1	FALSE	FALSE	27	4	40.1	No	Yes	14788700	90767100	9515700	13663400	108428000	44197700			3811600				14788700	90767100	9515700	13663400	108428000	44197700	3782159	3693510	3811600	3775429	3728008	3768023
F6W9B1	ST13 Hsp70 interacting protein OS=Equus caballus OX=9796 GN=ST13 PE=1 SV=3	ST13	TRUE	TRUE	11	4	40.2	No	Yes	305070	822758	3292310	1285440	5925890	4292970							305070	822758	3292310	1285440	5925890	4292970	255670	302118	299746	184210	206252	304128
A0A9L0SHH2	Protein XRP2 OS=Equus caballus OX=9796 GN=RP2 PE=3 SV=1	RP2	TRUE	TRUE	10	4	40.2	No	Yes	619474	1028540	2977900	677053	7224060	2747240							619474	1028540	2977900	677053	7224060	2747240	418328	554284	501142	536391	347314	616410
A0A9L0T021	Lumican OS=Equus caballus OX=9796 GN=LUM PE=1 SV=1	LUM	TRUE	TRUE	24	5	40.3	No	Yes							7237480	2993770					2976208	2991272	2157896	2729096	2992875	2215706	7237480	2993770	2977609	2990112	2231466	2401121
F6XWM5	Haptoglobin OS=Equus caballus OX=9796 GN=LOC100067869 PE=1 SV=3	LOC100067869	FALSE	TRUE	57	33	40.5	Yes	Yes	48921500	7717100	3306570	120938000	23476800	59511800	1230010000	1505320000	822647000	455485000	487292000	137002000	48921500	7717100	3306570	120938000	23476800	59511800	1230010000	1505320000	822647000	455485000	487292000	137002000
F6RRV1	Fetuin B OS=Equus caballus OX=9796 GN=FETUB PE=1 SV=3	FETUB	TRUE	TRUE	48	24	40.7	Yes	Yes	29119200	8081740	47118900	22731200	8470300	46915400	29446700	21568500	99986900	21658600	2965650	31123000	29119200	8081740	47118900	22731200	8470300	46915400	29446700	21568500	99986900	21658600	2965650	31123000
F7DYC4	Surfactant protein B OS=Equus caballus OX=9796 GN=SFTPB PE=4 SV=4	SFTPB	FALSE	TRUE	70	26	40.8	Yes	Yes	2190610000	728074000	4323970000	1591510000	1213490000	2758730000	111129000	35899100	74923300	38187200	3770530	40661000	2190610000	728074000	4323970000	1591510000	1213490000	2758730000	111129000	35899100	74923300	38187200	3770530	40661000
A0A9L0RNQ0	Vesicle trafficking 1 OS=Equus caballus OX=9796 GN=VTA1 PE=1 SV=1	VTA1	TRUE	TRUE	12	3	40.9	No	Yes			3797420		11146500	4564080							3786732	3794905	3797420	3404124	11146500	4564080	2873457	2980771	2984494	3149448	2460047	3284346
F6VTF3	Galectin OS=Equus caballus OX=9796 GN=LOC100058771 PE=4 SV=3	LOC100058771	FALSE	FALSE	9	3	41	No	Yes		8994240	1933660		10449200	1609570							1606976	8994240	1933660	1600790	10449200	1609570	1404314	1499099	1198515	1608290	1527731	1434370
A0A3Q2I536	Ig-like domain-containing protein OS=Equus caballus OX=9796 GN=LOC100054397 PE=3 SV=3	LOC100054397	FALSE	FALSE	9	3	41.5	No	Yes		5081880	4541490		11251400	2261050							2258499	5081880	4541490	2253096	11251400	2261050	1735952	1878785	1638393	2254734	1707209	2149078
A0A3Q2GUS9	NADP-dependent oxidoreductase domain-containing protein OS=Equus caballus OX=9796 GN=LOC100070509 PE=1 SV=3	LOC100070509	FALSE	FALSE	55	4	41.6	No	Yes	77169800	28014600	176248000	27731800	88974300	289749000	25711300	10125500	450289000	10357600		251085000	77169800	28014600	176248000	27731800	88974300	289749000	25711300	10125500	450289000	10357600	10065717	251085000
A0A9L0SVW3	G protein subunit alpha 14 OS=Equus caballus OX=9796 GN=GNA14 PE=3 SV=1	GNA14	TRUE	TRUE	34	7	41.6	No	Yes	828107	31984300	11664800	1293790	72921900	27674000							828107	31984300	11664800	1293790	72921900	27674000	635398	815063	826617	478559	629053	827356
A0A3Q2HII4	Advanced glycosylation end-product specific receptor OS=Equus caballus OX=9796 GN=AGER PE=4 SV=1	AGER	FALSE	TRUE	13	4	41.6	No	Yes	4273660	850982	23401900	2095890		9945560	3028170					2446390	4273660	850982	23401900	2095890	847208	9945560	3028170	840081	845748	843750	762031	2446390
F6TXT9	Aquaporin-5 OS=Equus caballus OX=9796 GN=AQP5 PE=3 SV=1	AQP5	TRUE	TRUE	8	3	41.6	No	Yes	4167990	21637800	7183080		22292500	16485500		1236300					4167990	21637800	7183080	1236103	22292500	16485500	1102688	1236300	1150621	1134841	1041747	1231232
A0A3Q2LB56	Cathepsin B OS=Equus caballus OX=9796 GN=CTSB PE=1 SV=2	CTSB	TRUE	TRUE	17	5	42	No	Yes	3750520							1637740	594452	3958360			3750520	591958	590053	588437	583160	481853	593721	1637740	594452	3958360	593464	510966
F6W354	Actin related protein 3 OS=Equus caballus OX=9796 GN=ACTR3 PE=1 SV=3	ACTR3	TRUE	TRUE	20	5	42	No	Yes	1008020			3055200	1602080	2753560				817855			1008020	805567	816035	3055200	1602080	2753560	805968	732297	809988	817855	659097	811525
A0A9L0SHC6	G protein-coupled receptor class C group 5 member A OS=Equus caballus OX=9796 GN=GPRC5A PE=4 SV=1	GPRC5A	TRUE	TRUE	22	6	42.1	No	Yes	35889300	10577600	102672000	14021600	53130000	141060000						4804480	35889300	10577600	102672000	14021600	53130000	141060000	4478525	4803611	4777270	4793293	2747107	4804480
A0A3Q2IAY3	G protein subunit alpha q OS=Equus caballus OX=9796 GN=GNAQ PE=3 SV=2	GNAQ	TRUE	TRUE	28	6	42.1	No	Yes			11791900		4656000	4625010							4621954	4621812	11791900	4621314	4656000	4625010	3692384	3593339	4020083	4484496	3755061	4137806
A0A9L0TIZ2	SLC9A3 regulator 2 OS=Equus caballus OX=9796 GN=NHERF2 PE=4 SV=1	NHERF2	FALSE	FALSE	21	6	42.1	No	Yes	439652	3698510	818967	319885	14306400	1339430							439652	3698510	818967	319885	14306400	1339430	253576	313641	263672	319520	248232	319593
F6Z1Z7	Small ribosomal subunit protein eS1 OS=Equus caballus OX=9796 GN=RPS3A PE=1 SV=2	RPS3A	TRUE	TRUE	8	3	42.1	No	Yes	920127		2005330										920127	850723	2005330	838416	826871	829038	682702	659355	714630	815529	688676	751822
A0A3Q2KSD9	SEC14 like lipid binding 3 OS=Equus caballus OX=9796 GN=SEC14L3 PE=1 SV=3	SEC14L3	FALSE	FALSE	70	26	42.2	No	Yes	92076600	113900000	306724000	69429500	179516000	271078000	4909540	9926640	553392000	6624070		145285000	92076600	113900000	306724000	69429500	179516000	271078000	4909540	9926640	553392000	6624070	4750491	145285000
A0A5F5PZT3	Cathepsin H OS=Equus caballus OX=9796 GN=LOC111775633 PE=3 SV=1	LOC111775633	FALSE	FALSE	52	21	42.4	No	Yes	7473070		3085190		1130330	2160910	25145400	16199800	123898000	26513000	10956800	5903530	7473070	1110741	3085190	1098168	1130330	2160910	25145400	16199800	123898000	26513000	10956800	5903530
A0A9L0TJ76	G protein subunit alpha i2 OS=Equus caballus OX=9796 GN=GNAI2 PE=4 SV=1	GNAI2	TRUE	TRUE	42	11	42.4	No	Yes	29334000	28641100	36421300	7553900	45970600	35252900							29334000	28641100	36421300	7553900	45970600	35252900	7062308	7545436	7334608	7550533	6236961	7541391
A0A9L0SQJ4	Proteasome activator subunit 1 OS=Equus caballus OX=9796 GN=PSME1 PE=1 SV=1	PSME1	TRUE	TRUE	11	5	42.4	No	Yes	4118690		644961	1696210									4118690	642799	644961	1696210	644073	563781	386561	355999	345521	640918	449823	423403
A0A9L0TP99	CD5 molecule like OS=Equus caballus OX=9796 GN=CD5L PE=1 SV=1	CD5L	TRUE	TRUE	38	16	42.6	Yes	Yes	7979840	225703000	35974200	2802810	128695000	11961300	2130470	22453400	5375460	36149000	221003000	168608000	7979840	225703000	35974200	2802810	128695000	11961300	2130470	22453400	5375460	36149000	221003000	168608000
A0A3Q2LHR3	Napsin A aspartic peptidase OS=Equus caballus OX=9796 GN=NAPSA PE=3 SV=1	NAPSA	TRUE	TRUE	17	4	42.9	No	Yes	19318000	46564600	19856700	13640500			541059	2469990		14776700			19318000	46564600	19856700	13640500	539959	496983	541059	2469990	509708	14776700	537568	425297
A0A3Q2LG11	Chitinase 3 like 1 OS=Equus caballus OX=9796 GN=CHI3L1 PE=4 SV=2	CHI3L1	FALSE	TRUE	30	8	42.9	No	Yes								7143890	3114770	1186510			869105	1125212	1030569	978718	1183355	1139349	1174344	7143890	3114770	1186510	1182130	1163193
A0A3Q2HDF1	Plasma retinol-binding protein OS=Equus caballus OX=9796 GN=RBP4 PE=3 SV=2	RBP4	TRUE	TRUE	31	12	43	No	Yes				245938			29441400	23575600	3105530	2013570			245893	245118	175734	245938	240101	167629	29441400	23575600	3105530	2013570	245203	232499
F6PSZ4	Leucine rich adaptor protein 1 OS=Equus caballus OX=9796 GN=LURAP1 PE=3 SV=2	LURAP1	FALSE	TRUE	12	4	43	No	Yes	1946010	12266400	4414890	487686	20354300			1421910					1946010	12266400	4414890	487686	20354300	485053	484482	1421910	229279	482713	474730	481637
A0A5F5PEE6	Apolipoprotein E OS=Equus caballus OX=9796 GN=APOA4 PE=1 SV=2	APOA4	TRUE	TRUE	88	66	43.2	No	Yes	4671680000	6705730000	2744380000	3631040000	4181240000	675883000	114252000	65104600	21888600	77396100			4671680000	6705730000	2744380000	3631040000	4181240000	675883000	114252000	65104600	21888600	77396100	21155306	21875161
A0A3Q2LJK9	L-lactate dehydrogenase OS=Equus caballus OX=9796 GN=LDHB PE=1 SV=1	LDHB	TRUE	TRUE	34	11	43.3	No	Yes	162448000	14832400	74459200	102418000	37373600	54122000	1501190			6101800		64295300	162448000	14832400	74459200	102418000	37373600	54122000	1501190	1441532	1482164	6101800	1497240	64295300
A0A3Q2LBP6	Complement factor D OS=Equus caballus OX=9796 GN=CFD PE=4 SV=2	CFD	TRUE	TRUE	34	10	43.9	No	Yes	1499810			314925			19187400	10673200	48309600	8067020		935079	1499810	313745	310763	314925	293580	262307	19187400	10673200	48309600	8067020	313313	935079
A0A9L0RUP7	G protein subunit alpha 13 OS=Equus caballus OX=9796 GN=GNA13 PE=3 SV=1	GNA13	TRUE	TRUE	20	5	43.9	No	Yes	17922100	45741900	77352500	19133600	85269300	19895400							17922100	45741900	77352500	19133600	85269300	19895400	12365111	13866115	12782122	17865446	12504484	15493286
A0A3Q2HCW6	Fibrinogen C-terminal domain-containing protein OS=Equus caballus OX=9796 GN=LOC100069029 PE=3 SV=2	LOC100069029	FALSE	FALSE	34	14	44	No	Yes	28760000	133643000	22060900	943495	56801300		6248430	17989400		2726440	28662100	143371000	28760000	133643000	22060900	943495	56801300	934820	6248430	17989400	916297	2726440	28662100	143371000
F7DTV1	Paraoxonase OS=Equus caballus OX=9796 GN=PON1 PE=1 SV=4	PON1	TRUE	TRUE	35	10	44.1	No	Yes	48075700	10702000	7726890	6921650	11164500	3051430							48075700	10702000	7726890	6921650	11164500	3051430	2425006	2035155	1572512	3039023	1914074	1955528
F6WM79	Actin related protein 2 OS=Equus caballus OX=9796 GN=ACTR2 PE=1 SV=3	ACTR2	TRUE	TRUE	29	9	44.5	No	Yes	11893800	803603	7797300	8362680	2790050	4690540							11893800	803603	7797300	8362680	2790050	4690540	793665	623582	802785	802941	426931	785296
A0A5S7PJF1	Enoyl reductase (ER) domain-containing protein OS=Equus caballus OX=9796 GN=LOC100034242 PE=3 SV=1	LOC100034242	FALSE	FALSE	11	3	44.5	No	Yes	10527900		24407200			3652090						4096630	10527900	3576123	24407200	3647036	3619841	3652090	2550516	2195231	2261162	3644333	2544275	4096630
A0A3Q2HUY8	S-adenosyl-L-homocysteine hydrolase NAD binding domain-containing protein OS=Equus caballus OX=9796 GN=AHCY PE=1 SV=2	AHCY	TRUE	TRUE	23	4	44.6	No	Yes					2701480					3973720		9559930	2692856	2648798	2592525	2356031	2701480	2682795	2684212	2569186	2693319	3973720	2695651	9559930
F7C0U4	NADP-dependent oxidoreductase domain-containing protein OS=Equus caballus OX=9796 GN=LOC100146514 PE=1 SV=3	LOC100146514	FALSE	FALSE	12	3	44.6	No	Yes	588367	923949	5422720	841939									588367	923949	5422720	841939	587927	587885	433951	387068	509446	587382	468275	467226
F6XC16	Vesicle amine transport 1 OS=Equus caballus OX=9796 GN=VAT1 PE=1 SV=3	VAT1	TRUE	TRUE	28	9	44.7	No	Yes	24036900	376443	3236830	6901210	2226330	5115550	311253						24036900	376443	3236830	6901210	2226330	5115550	311253	241110	310370	310065	128119	306510
A0A9L0SKQ6	Nucleoside diphosphate kinase OS=Equus caballus OX=9796 GN=NME2 PE=1 SV=1	NME2	TRUE	TRUE	12	4	44.8	No	Yes	1575230		3260960		6151450	4731800		1261190	18389700	1168830			1575230	1163917	3260960	1145405	6151450	4731800	1162723	1261190	18389700	1168830	732167	1165898
F6YYB1	Proteasome 20S subunit beta 1 OS=Equus caballus OX=9796 GN=PSMB1 PE=1 SV=2	PSMB1	TRUE	TRUE	8	3	44.8	No	Yes	2033200		3636280	2038570		2822000				864191			2033200	861518	3636280	2038570	862196	2822000	862636	757881	857624	864191	711335	856157
A0A9L0RHA1	Tumor susceptibility 101 OS=Equus caballus OX=9796 GN=TSG101 PE=3 SV=1	TSG101	TRUE	TRUE	10	4	45.1	No	Yes		2966700	5544950		17545600	8547910							2957081	2966700	5544950	2959964	17545600	8547910	2237390	2745885	2519912	2598424	1738524	2962128
F6XS73	Chromosome 13 C16orf89 homolog OS=Equus caballus OX=9796 GN=C13H16orf89 PE=4 SV=3	C13H16orf89	FALSE	FALSE	17	7	45.2	No	Yes	14999400	1157700	5651330	2293390	1937240	2120240				1970510			14999400	1157700	5651330	2293390	1937240	2120240	1102274	978102	776716	1970510	823849	1055859
F7DRS2	Serpin family A member 6 OS=Equus caballus OX=9796 GN=SERPINA6 PE=1 SV=4	SERPINA6	FALSE	TRUE	21	9	45.3	No	Yes	5871310	2544480		6504380	1098670		9627270	12225700	17720700	3832050	4289720		5871310	2544480	1096867	6504380	1098670	1097702	9627270	12225700	17720700	3832050	4289720	1081788
F6VX41	Large ribosomal subunit protein uL4 OS=Equus caballus OX=9796 GN=RPL4 PE=1 SV=4	RPL4	TRUE	TRUE	9	3	45.7	No	Yes	1244460		839025										1244460	838012	839025	838095	838661	838464	743959	744388	725583	838545	734648	732011
A0A3Q2HJT9	Proteasome 26S subunit, ATPase 6 OS=Equus caballus OX=9796 GN=PSMC6 PE=1 SV=1	PSMC6	TRUE	TRUE	14	4	45.8	No	Yes	1253270		3911070										1253270	1080298	3911070	1081546	1049236	1042719	782331	734981	838864	1013057	790299	900926
A0A3Q2GUY5	Protein kinase cAMP-dependent type II regulatory subunit alpha OS=Equus caballus OX=9796 GN=PRKAR2A PE=1 SV=3	PRKAR2A	TRUE	TRUE	9	3	45.8	No	Yes					3857400	6942270							3525528	3731923	3851034	3573963	3857400	6942270	3484922	3391930	3268104	2930200	3246696	3458998
F6VDK7	Keratin 33B OS=Equus caballus OX=9796 GN=KRT33B PE=3 SV=2	KRT33B	TRUE	TRUE	50	4	45.9	No	Yes	4270090			18777200	252410000	77527500		1953190000	4965730			35298200	4270090	4053374	4242237	18777200	252410000	77527500	4169569	1953190000	4965730	4150656	4030180	35298200
A0A3Q2H2M2	Chloride intracellular channel protein OS=Equus caballus OX=9796 GN=CLIC5 PE=3 SV=1	CLIC5	TRUE	TRUE	32	8	46.1	No	Yes	9008400	1446170	47247000		6849290	62036200	512264		4823350			2340170	9008400	1446170	47247000	510000	6849290	62036200	512264	502832	4823350	493385	235096	2340170
P34955	SWISS-PROT:P34955 (Bos taurus) Alpha-1-antiproteinase precursor	A1AT_BOVIN	FALSE	FALSE	7	3	46.1	No	Yes											8433900	7036140	6544184	6971072	6724537	6711925	7033952	6742881	6833744	7033259	7032825	7035817	8433900	7036140
F6XTN1	ATP-dependent RNA helicase OS=Equus caballus OX=9796 GN=EIF4A1 PE=1 SV=2	EIF4A1	TRUE	TRUE	10	3	46.4	No	Yes	8509680		5800380	3471890									8509680	3468642	5800380	3471890	3442213	3465804	2819977	2665825	2520359	3464687	2582458	2715188
A0A9L0S7B8	L-lactate dehydrogenase OS=Equus caballus OX=9796 GN=LDHA PE=1 SV=1	LDHA	TRUE	TRUE	27	7	46.7	No	Yes	29971600	6471480	20225500	26884400	12520600	11600000							29971600	6471480	20225500	26884400	12520600	11600000	6394175	5604246	6449537	6471284	4543482	5791996
F7CYP1	Alpha-1-antitrypsin OS=Equus caballus OX=9796 GN=SPI2 PE=1 SV=4	SPI2	FALSE	TRUE	63	12	46.8	Yes	Yes	382619000	75879100	161667000	178136000	51041200	128590000	488638000	1798670000	3914220000	487327000	1245790000	1543860000	382619000	75879100	161667000	178136000	51041200	128590000	488638000	1798670000	3914220000	487327000	1245790000	1543860000
A0A5F5PST6	Arrestin domain containing 1 OS=Equus caballus OX=9796 GN=ARRDC1 PE=3 SV=1	ARRDC1	TRUE	TRUE	7	3	46.8	No	Yes		7007300	3506780		6927540	1875040							1875286	7007300	3506780	1869937	6927540	1875040	1583548	1725810	1384717	1862021	1637728	1670310
F7ATS5	Golgi membrane protein 1 OS=Equus caballus OX=9796 GN=GOLM1 PE=1 SV=3	GOLM1	TRUE	TRUE	9	3	46.8	No	Yes							1571070		2045660			3113240	1439604	1507454	1569845	1424118	1570381	1562179	1571070	1569238	2045660	1568909	1569711	3113240
A0A9L0SY47	UPAR/Ly6 domain-containing protein OS=Equus caballus OX=9796 GN=LOC100069985 PE=1 SV=1	LOC100069985	FALSE	FALSE	15	5	46.9	No	Yes	2980440	10858400	4153060	2390350	25078600	1119820	286769	137365					2980440	10858400	4153060	2390350	25078600	1119820	286769	137365	122248	135182	129353	133657
F7CS30	Caveolae associated protein 1 OS=Equus caballus OX=9796 GN=CAVIN1 PE=1 SV=4	CAVIN1	FALSE	FALSE	6	3	47	No	Yes	1374200		6102610	305822		740215							1374200	304763	6102610	305822	305595	740215	209444	192729	199294	304983	166343	253313
A0A9L0TIY3	Serpin family F member 1 OS=Equus caballus OX=9796 GN=SERPINF1 PE=1 SV=1	SERPINF1	TRUE	TRUE	29	16	47.1	No	Yes	7010840		3361340	16237400		3193080	32779800	35897700	2950770	25416000	6602880	19758900	7010840	2942353	3361340	16237400	2541919	3193080	32779800	35897700	2950770	25416000	6602880	19758900
F6Q6X3	Coronin OS=Equus caballus OX=9796 GN=CORO1A PE=1 SV=2	CORO1A	TRUE	TRUE	30	3	47.1	No	Yes	2807120	2536580	3082480		4521420	2239520				4358770			2807120	2536580	3082480	2076036	4521420	2239520	2215112	2238866	2185368	4358770	2179672	2238952
A0A9L0RBQ7	Calreticulin OS=Equus caballus OX=9796 GN=CALR PE=1 SV=1	CALR	TRUE	TRUE	15	4	47.5	No	Yes			1265060				833601		11905500			2264180	833322	678405	1265060	705483	826272	826776	833601	832554	11905500	832203	541890	2264180
A0A9L0SFA4	Uncharacterized protein OS=Equus caballus OX=9796 GN=LOC102149122 PE=4 SV=1	LOC102149122	FALSE	FALSE	14	9	47.6	No	Yes	202180000	2075960000	1023040000	226381000	2158070000	1216200000	5740580	28127600	9585690				202180000	2075960000	1023040000	226381000	2158070000	1216200000	5740580	28127600	9585690	5695991	5699060	5658301
A0A9L0TAL9	Lysosomal associated membrane protein 1 OS=Equus caballus OX=9796 GN=LAMP1 PE=1 SV=1	LAMP1	TRUE	TRUE	9	4	47.8	No	Yes	477472	3529290	9487630	670815	5647300	8747520	2937060	1195260	19256500			4693040	477472	3529290	9487630	670815	5647300	8747520	2937060	1195260	19256500	456459	473034	4693040
F7C0D9	Kininogen 1 OS=Equus caballus OX=9796 GN=KNG1 PE=1 SV=2	KNG1	TRUE	TRUE	62	28	47.9	Yes	Yes	11147100	11735600	5092900	15828000	11186400	2438970	86180300	88530500	93755600	61084100	6433570	2530390	11147100	11735600	5092900	15828000	11186400	2438970	86180300	88530500	93755600	61084100	6433570	2530390
A0A9L0T558	Leucine rich alpha-2-glycoprotein 1 OS=Equus caballus OX=9796 GN=LRG1 PE=4 SV=1	LRG1	TRUE	TRUE	40	15	48.2	No	Yes	2363940			2614900	611781	906927	32790700	38749300	10002700	6284010	4308080	667354	2363940	611021	600606	2614900	611781	906927	32790700	38749300	10002700	6284010	4308080	667354
A0A3Q2HUA3	vesicle-fusing ATPase OS=Equus caballus OX=9796 GN=VPS4A PE=1 SV=2	VPS4A	TRUE	TRUE	14	3	49	No	Yes	1015260	7022060	3282130		10596300	14897900							1015260	7022060	3282130	1010727	10596300	14897900	826213	922068	981743	625064	810358	1015177
A0A3Q2H7R9	Capping actin protein, gelsolin like OS=Equus caballus OX=9796 GN=CAPG PE=1 SV=2	CAPG	TRUE	TRUE	12	4	49.7	No	Yes	4195210		6523210		311890	2215750							4195210	310425	6523210	311719	311890	2215750	285653	309700	256313	310124	175885	265792
A0A3Q2KTE7	Proteasome 26S subunit, ATPase 2 OS=Equus caballus OX=9796 GN=PSMC2 PE=1 SV=2	PSMC2	TRUE	TRUE	12	4	49.7	No	Yes	337424		5005030										337424	307549	5005030	281593	261704	264137	142565	124614	166808	255586	148024	191457
A0A3Q2I9S7	Immunoglobulin heavy constant mu OS=Equus caballus OX=9796 GN=IGHM PE=1 SV=3	IGHM	TRUE	TRUE	50	30	49.9	Yes	Yes	278582000	210996000	39806200	209689000	129603000	12872300	1810000000	3642200000	2128360000	5428470000	10226500000	2844890000	278582000	210996000	39806200	209689000	129603000	12872300	1810000000	3642200000	2128360000	5428470000	10226500000	2844890000
A0A3Q2HHC7	Sushi domain-containing protein OS=Equus caballus OX=9796 GN=LOC100057176 PE=4 SV=3	LOC100057176	FALSE	FALSE	23	6	50	No	Yes	2726260	26473700	13102600	5258510	55697400	8158610		811540					2726260	26473700	13102600	5258510	55697400	8158610	805866	811540	708311	780237	798995	807184
A0A9L0SS49	Protein kinase C and casein kinase substrate in neurons 3 OS=Equus caballus OX=9796 GN=PACSIN3 PE=4 SV=1	PACSIN3	TRUE	TRUE	9	3	50.4	No	Yes			4797280		1637800	4348730							1642007	1627877	4797280	1613561	1637800	4348730	1395156	1330547	1463215	1273953	1221248	1521001
F6W2Y1	Fibrinogen gamma chain OS=Equus caballus OX=9796 GN=FGG PE=1 SV=2	FGG	TRUE	TRUE	52	26	50.5	Yes	Yes	24128800	72483100	5785590	4195600	7312740	1220740	20306800	19746300	1178630	308669000	103939000	18176200	24128800	72483100	5785590	4195600	7312740	1220740	20306800	19746300	1178630	308669000	103939000	18176200
A0A3Q2HSL5	Sushi domain-containing protein OS=Equus caballus OX=9796 GN=CD55 PE=4 SV=3	CD55	TRUE	TRUE	33	14	50.7	No	Yes	20880800	70454200	36363100	17845600	62331000	28255300	3768780	11199300		423166			20880800	70454200	36363100	17845600	62331000	28255300	3768780	11199300	417997	423166	420763	414229
A0A5F5PLR4	2',3'-cyclic-nucleotide 3'-phosphodiesterase OS=Equus caballus OX=9796 GN=CNP PE=3 SV=2	CNP	TRUE	TRUE	22	10	50.7	No	Yes		2796110	3813270		34948200	3985330							2793691	2796110	3813270	2297520	34948200	3985330	1452848	1778883	1656648	2169995	1116794	2447539
A0A9L0T1K7	Transmembrane serine protease 2 OS=Equus caballus OX=9796 GN=TMPRSS2 PE=4 SV=1	TMPRSS2	TRUE	TRUE	10	3	50.7	No	Yes			6167060		8636220	5873180							5870809	5871809	6167060	5671002	8636220	5873180	5254227	5299467	5301177	5515163	5018292	5698194
F6SP74	Complement factor properdin OS=Equus caballus OX=9796 GN=CFP PE=1 SV=2	CFP	FALSE	TRUE	36	17	51	No	Yes	1333080	12839600		1424050			19047000	53333500	36826700	96010500	157659000	43391900	1333080	12839600	1331854	1424050	1309985	1239306	19047000	53333500	36826700	96010500	157659000	43391900
P08779	SWISS-PROT:P08779 Tax_Id=9606 Gene_Symbol=KRT16 Keratin, type I cytoskeletal 16	KRT16_HUM	FALSE	FALSE	36	5	51.2	No	Yes	632607		7886000		162228000							4191060	632607	625031	7886000	395092	162228000	624849	206796	126428	260256	447041	106343	4191060
F6X1I8	Hemopexin OS=Equus caballus OX=9796 GN=HPX PE=1 SV=1	HPX	TRUE	TRUE	68	33	51.3	No	Yes				1873860	799597	2559780	130448000	196966000	146762000	118231000	32025800	78171700	797904	785356	783832	1873860	799597	2559780	130448000	196966000	146762000	118231000	32025800	78171700
F7AJP3	chitinase OS=Equus caballus OX=9796 GN=CHIT1 PE=3 SV=2	CHIT1	FALSE	TRUE	20	8	51.4	No	Yes								498080	2611120	2040470	3005010		472823	497736	495106	432167	462607	419989	497458	498080	2611120	2040470	3005010	496199
A0A9L0TF36	Lipid-binding serum glycoprotein N-terminal domain-containing protein OS=Equus caballus OX=9796 GN=LOC106782421 PE=4 SV=1	LOC106782421	FALSE	FALSE	67	4	51.5	Yes	Yes	2223160000	3377740000	5404100000	1881530000	3244590000	3281760000	43770700	24387800	931218	80454500	5667740	139371000	2223160000	3377740000	5404100000	1881530000	3244590000	3281760000	43770700	24387800	931218	80454500	5667740	139371000
A0A5F5Q191	Cell adhesion molecule 1 OS=Equus caballus OX=9796 GN=CADM1 PE=3 SV=1	CADM1	TRUE	TRUE	18	5	51.6	No	Yes							5736650		7542280				5622076	5443346	5731759	5473720	5484339	5617484	5736650	5735967	7542280	5611537	5405994	5716842
A0A5F5PLV2	Carboxypeptidase B2 OS=Equus caballus OX=9796 GN=CPB2 PE=3 SV=2	CPB2	FALSE	TRUE	29	11	52.2	No	Yes	4297240	1586390	891260		2859120		5252030	7490630	2482960	5323410	4773000		4297240	1586390	891260	870030	2859120	887019	5252030	7490630	2482960	5323410	4773000	885966
H9GZV0	Immunoglobulin heavy constant epsilon OS=Equus caballus OX=9796 GN=IGHE PE=1 SV=3	IGHE	FALSE	FALSE	20	6	52.3	No	Yes			1023470	532246			2070900	15059800	4827510	7109500	8366530		527585	504009	1023470	532246	526419	510964	2070900	15059800	4827510	7109500	8366530	522375
F6ZLR1	Serpin family A member 3 OS=Equus caballus OX=9796 GN=SERPINA3 PE=1 SV=3	SERPINA3	TRUE	TRUE	19	10	52.5	No	Yes	3633320			2142370			941517		16813700	7124630			3633320	748616	937425	2142370	769664	926411	941517	935340	16813700	7124630	941310	910803
A0A5F5PP70	Annexin OS=Equus caballus OX=9796 GN=ANXA7 PE=1 SV=1	ANXA7	TRUE	TRUE	13	5	52.5	No	Yes			4090450	835631	1278810	1892720							834403	834298	4090450	835631	1278810	1892720	617811	632747	742499	697244	548782	800620
A0A9L0TG45	Rab GDP dissociation inhibitor OS=Equus caballus OX=9796 GN=GDI2 PE=1 SV=1	GDI2	TRUE	TRUE	29	9	52.8	No	Yes	1531890	927907	2670210	499572	2905990	1807450	945779		4110520				1531890	927907	2670210	499572	2905990	1807450	945779	495302	4110520	496736	382874	496547
F7B5P1	Carnosine dipeptidase 2 OS=Equus caballus OX=9796 GN=CNDP2 PE=1 SV=2	CNDP2	TRUE	TRUE	11	4	52.8	No	Yes	2463060	793577	5461790	750325	2000090	1780650							2463060	793577	5461790	750325	2000090	1780650	589253	649285	687017	749728	493584	706434
A0A9L0R368	Tryptophan--tRNA ligase, cytoplasmic OS=Equus caballus OX=9796 GN=WARS1 PE=1 SV=1	WARS1	FALSE	FALSE	14	4	52.9	No	Yes	1815860		1326980		517557		261559						1815860	260878	1326980	257396	517557	257950	261559	173360	121066	261534	118913	161032
A0A9L0RWM3	G protein-coupled receptor class C group 5 member C OS=Equus caballus OX=9796 GN=GPRC5C PE=4 SV=1	GPRC5C	TRUE	TRUE	18	10	53.1	No	Yes	240080	81545200	35134300	904516	234885000	36005200							240080	81545200	35134300	904516	234885000	36005200	170958	233421	236452	100575	192964	235110
A0A9L0R0B4	G protein subunit alpha 11 OS=Equus caballus OX=9796 GN=GNA11 PE=3 SV=1	GNA11	TRUE	TRUE	17	3	53.1	No	Yes					2102650	1974580							1974331	1974217	1974492	1963402	2102650	1974580	1937797	1940615	1938786	1950303	1921837	1954398
A0A3Q2HDL4	Protein C, inactivator of coagulation factors Va and VIIIa OS=Equus caballus OX=9796 GN=PROC PE=1 SV=3	PROC	FALSE	TRUE	29	12	53.3	No	Yes	3517330		1335200				3142110	216700	2385960	12691200		638515	3517330	209041	1335200	216083	142433	202927	3142110	216700	2385960	12691200	209933	638515
A0A9L0R5P4	Adenylyl cyclase-associated protein OS=Equus caballus OX=9796 GN=CAP1 PE=1 SV=1	CAP1	TRUE	TRUE	34	9	53.4	No	Yes	3299250		7526170		7229980	7148100			2410170	2835700		11994700	3299250	2395127	7526170	2406680	7229980	7148100	2367754	2249672	2410170	2835700	2355335	11994700
A0A9L0RAW8	Serpin family B member 1 OS=Equus caballus OX=9796 GN=SERPINB1 PE=3 SV=1	SERPINB1	TRUE	TRUE	28	10	53.5	No	Yes	1043380	2931290	1304130				2103840	21068900		1585080			1043380	2931290	1304130	1038075	1039910	654151	2103840	21068900	1034302	1585080	1033210	784512
F6U904	CD36 molecule OS=Equus caballus OX=9796 GN=CD36 PE=3 SV=3	CD36	TRUE	TRUE	24	12	53.7	No	Yes	25709900	56142100	52869900	16939800	134199000	60172700	864769	2096140		1526020			25709900	56142100	52869900	16939800	134199000	60172700	864769	2096140	847947	1526020	855833	863391
F6ZI35	Histidine rich glycoprotein OS=Equus caballus OX=9796 GN=HRG PE=1 SV=3	HRG	TRUE	TRUE	57	34	54.1	Yes	Yes	208585000	321383000	129623000	103915000	360769000	45192700	421970000	284862000	721001000	762207000	454632000	169897000	208585000	321383000	129623000	103915000	360769000	45192700	421970000	284862000	721001000	762207000	454632000	169897000
A0A9L0S3R2	Lipid-binding serum glycoprotein N-terminal domain-containing protein OS=Equus caballus OX=9796 GN=LOC100069028 PE=4 SV=1	LOC100069028	FALSE	FALSE	40	19	54.1	Yes	Yes	232980000	95829300	265322000	89482300	83980300	164571000	12869900	5595650	36500900	14866400	33846600	89481600	232980000	95829300	265322000	89482300	83980300	164571000	12869900	5595650	36500900	14866400	33846600	89481600
F7B5C4	Vimentin OS=Equus caballus OX=9796 GN=VIM PE=1 SV=3	VIM	TRUE	TRUE	24	9	54.2	No	Yes	11299300		5422860	772502		5264360	1030630	1933410	1131980	1212580			11299300	767525	5422860	772502	771912	5264360	1030630	1933410	1131980	1212580	757582	764243
F6T0P6	Vitamin D-binding protein OS=Equus caballus OX=9796 GN=GC PE=1 SV=3	GC	TRUE	TRUE	73	48	54.3	Yes	Yes	67668200	1009950	1254870	47001900	8931870	3767550	464311000	505818000	43365500	303752000	148068000	62820600	67668200	1009950	1254870	47001900	8931870	3767550	464311000	505818000	43365500	303752000	148068000	62820600
F6VJR6	Alpha-1-B glycoprotein OS=Equus caballus OX=9796 GN=A1BG PE=1 SV=3	A1BG	TRUE	TRUE	69	43	54.5	Yes	Yes	297069000	34026300	34139700	414296000	58681000	79818200	4145610000	3198230000	658737000	1223150000	435361000	326268000	297069000	34026300	34139700	414296000	58681000	79818200	4145610000	3198230000	658737000	1223150000	435361000	326268000
F6W4R2	Angiotensinogen OS=Equus caballus OX=9796 GN=AGT PE=1 SV=4	AGT	TRUE	TRUE	48	23	54.5	No	Yes	11812300		2017060	3712220			19090500	27004800	84615800	31860000	6374720	20455200	11812300	1986526	2017060	3712220	1983024	2005604	19090500	27004800	84615800	31860000	6374720	20455200
A0A9L0SRP2	Lipid-binding serum glycoprotein N-terminal domain-containing protein OS=Equus caballus OX=9796 GN=LOC106781244 PE=4 SV=1	LOC106781244	FALSE	FALSE	44	7	54.6	No	Yes	10477600	5023140	1112930		2440240								10477600	5023140	1112930	1110796	2440240	1107313	985089	699651	408978	1111184	628186	583504
A0A3Q2HLJ4	Tubulin beta chain OS=Equus caballus OX=9796 GN=TUBB PE=1 SV=1	TUBB	TRUE	TRUE	68	4	54.6	No	Yes	14565300	3291200	16615800	2552820		7746750							14565300	3291200	16615800	2552820	2548539	7746750	2456065	2549505	2175121	2522598	1882324	2251302
A0A3Q2HRU5	Argininosuccinate synthase OS=Equus caballus OX=9796 GN=ASS1 PE=1 SV=2	ASS1	TRUE	TRUE	8	5	54.7	No	Yes	3771020		1826000	1237440	707194								3771020	702015	1826000	1237440	707194	706244	512603	445880	451462	703276	446882	480152
A0A9L0T4R4	Aldehyde dehydrogenase 1 family member A1 OS=Equus caballus OX=9796 GN=ALDH1A1 PE=1 SV=1	ALDH1A1	TRUE	TRUE	74	31	54.8	Yes	Yes	63432000	54008500	145203000	41069700	77275000	99267700	3816590	4814590	68893000	80337200	55706100	63222000	63432000	54008500	145203000	41069700	77275000	99267700	3816590	4814590	68893000	80337200	55706100	63222000
F7B0S3	Milk fat globule EGF and factor V/VIII domain containing OS=Equus caballus OX=9796 GN=MFGE8 PE=4 SV=3	MFGE8	TRUE	TRUE	45	22	54.9	No	Yes	93845100	77031100	338489000	28849000	101535000	252492000	900409		2771420				93845100	77031100	338489000	28849000	101535000	252492000	900409	889812	2771420	891200	678956	883596
F6V881	Vitronectin OS=Equus caballus OX=9796 GN=VTN PE=1 SV=4	VTN	TRUE	TRUE	20	11	55	No	Yes	46243800	69077000	22104800	22804000	43559600	5809860	3583590	14567100		10233100	16441000		46243800	69077000	22104800	22804000	43559600	5809860	3583590	14567100	3564393	10233100	16441000	3543860
A0A3Q2HIC5	Abl interactor 1 OS=Equus caballus OX=9796 GN=ABI1 PE=3 SV=2	ABI1	TRUE	TRUE	11	4	55.1	No	Yes	1882900	2423720	4542910	1386780	4277670								1882900	2423720	4542910	1386780	4277670	1385563	1063041	1242297	1078835	1373266	1080846	1329357
A0A3Q2L3V8	V-type proton ATPase subunit H OS=Equus caballus OX=9796 GN=ATP6V1H PE=1 SV=2	ATP6V1H	TRUE	TRUE	10	3	55.9	No	Yes	2546200		3749770	942015		2460240							2546200	939962	3749770	942015	934390	2460240	925215	935754	891956	941696	729812	915937
F6PH38	Fibrinogen beta chain OS=Equus caballus OX=9796 GN=FGB PE=1 SV=2	FGB	TRUE	TRUE	62	35	56.2	No	Yes	6890470	36693800	6211030		4837710		3029660	2474880		207690000	44794400	5109850	6890470	36693800	6211030	2473851	4837710	1772688	3029660	2474880	1335545	207690000	44794400	5109850
A0A5F5PL54	EGF containing fibulin extracellular matrix protein 2 OS=Equus caballus OX=9796 GN=EFEMP2 PE=4 SV=1	EFEMP2	TRUE	TRUE	12	5	56.3	No	Yes	3395150		2957080	1050430	775833	778078				1594930			3395150	775044	2957080	1050430	775833	778078	775657	616629	653774	1594930	638830	772773
A0A9L0TKA3	ATP synthase subunit beta, mitochondrial OS=Equus caballus OX=9796 GN=ATP5F1B PE=1 SV=1	ATP5F1B	FALSE	FALSE	8	3	56.3	No	Yes					1761190					751103		3658180	567450	747230	750107	563254	1761190	745581	665102	562995	706078	751103	735308	3658180
A0A9L0RVT4	CN hydrolase domain-containing protein OS=Equus caballus OX=9796 GN=LOC100067649 PE=3 SV=1	LOC100067649	FALSE	FALSE	21	7	56.4	No	Yes							2658610	4407650	6096680	3946020	9902820		1916340	2650922	2636390	2292904	2656741	2292679	2658610	4407650	6096680	3946020	9902820	2652395
A0A3Q2GY21	Tubulin alpha chain OS=Equus caballus OX=9796 GN=TUBA1A PE=3 SV=3	TUBA1A	TRUE	TRUE	53	16	56.5	Yes	Yes	236679000	47605700	225483000	55354600	62511800	107851000	4513550	1856620	1576850	3820280	6627600	20465500	236679000	47605700	225483000	55354600	62511800	107851000	4513550	1856620	1576850	3820280	6627600	20465500
F6Y4J0	Vacuolar proton pump subunit B OS=Equus caballus OX=9796 GN=ATP6V1B2 PE=1 SV=2	ATP6V1B2	TRUE	TRUE	11	5	56.5	No	Yes	1760760		4545880		1537170	1542390							1760760	1537007	4545880	1533921	1537170	1542390	1199092	1153980	1272188	1519209	1218251	1374386
F7BM31	Serpin family D member 1 OS=Equus caballus OX=9796 GN=SERPIND1 PE=1 SV=1	SERPIND1	TRUE	TRUE	49	32	56.7	Yes	Yes	410772000	42708600	7924750	256633000	59623700	15879200	5278220	4808820	5463040	19083000	21607800	17483900	410772000	42708600	7924750	256633000	59623700	15879200	5278220	4808820	5463040	19083000	21607800	17483900
A0A9L0S925	Immunoglobulin heavy constant mu OS=Equus caballus OX=9796 GN=IGHM PE=1 SV=1	IGHM	TRUE	TRUE	57	35	56.9	Yes	Yes	1158050000	2134700000	641799000	530902000	1531050000	551297000	386517000	433283000	71559700	1660270000	650672000	1176800000	1158050000	2134700000	641799000	530902000	1531050000	551297000	386517000	433283000	71559700	1660270000	650672000	1176800000
F7DPZ6	Olfactomedin 4 OS=Equus caballus OX=9796 GN=OLFM4 PE=4 SV=3	OLFM4	TRUE	TRUE	16	7	57	No	Yes		66342700	2004270		90661000			787611					782814	66342700	2004270	763111	90661000	785400	508177	787611	332936	785105	652913	658767
A0A3Q2H5D8	Cytochrome P450 family 2 subfamily F member 1 OS=Equus caballus OX=9796 GN=CYP2F1 PE=3 SV=1	CYP2F1	FALSE	TRUE	14	5	57.1	No	Yes	1518960	5192930	1186060		8671670								1518960	5192930	1186060	1184086	8671670	1180824	1017534	1139421	921594	1160967	1089042	1043979
A0A5F5PLA4	Immunoglobulin heavy constant mu OS=Equus caballus OX=9796 GN=IGHM PE=1 SV=2	IGHM	TRUE	TRUE	58	8	57.2	Yes	Yes	356856000	185829000	232666000	1499870000	257136000	379789000	5344700000	3851350000	493756000	7365890000	7410750000	6675540000	356856000	185829000	232666000	1499870000	257136000	379789000	5344700000	3851350000	493756000	7365890000	7410750000	6675540000
F6QDH8	Alpha-amylase OS=Equus caballus OX=9796 GN=LOC100049851 PE=3 SV=2	LOC100049851	FALSE	FALSE	84	33	57.3	No	Yes	41506700		133373000	17409700	34115500	150213000	149171000	389321000	1987080000	798239000	1053720000	1150970000	41506700	17248870	133373000	17409700	34115500	150213000	149171000	389321000	1987080000	798239000	1053720000	1150970000
F6Z129	Vanin 1 OS=Equus caballus OX=9796 GN=VNN1 PE=1 SV=3	VNN1	TRUE	TRUE	26	8	57.3	Yes	Yes	41635600	55744200	19722500	47156700	98981800	10615000	35344400	54712300	30503300	13254700	4872850	7840920	41635600	55744200	19722500	47156700	98981800	10615000	35344400	54712300	30503300	13254700	4872850	7840920
A0A9L0SHJ3	Annexin OS=Equus caballus OX=9796 GN=ANXA11 PE=1 SV=1	ANXA11	TRUE	TRUE	28	12	57.4	No	Yes	7282810	22837300	29925900		30380000	22445600							7282810	22837300	29925900	7271082	30380000	22445600	5747251	6293505	6600582	5958603	5841333	7249365
H9GZQ9	Immunoglobulin heavy constant mu OS=Equus caballus OX=9796 GN=IGHM PE=1 SV=3	IGHM	TRUE	TRUE	68	29	57.5	Yes	Yes	151013000	123367000	40983100	437013000	71618300	290905000	3891310000	4822290000	3588610000	6412750000	5208460000	2304140000	151013000	123367000	40983100	437013000	71618300	290905000	3891310000	4822290000	3588610000	6412750000	5208460000	2304140000
A0A9L0S6X4	Phospholipase A2 group VII OS=Equus caballus OX=9796 GN=PLA2G7 PE=4 SV=1	PLA2G7	FALSE	TRUE	39	16	57.6	No	Yes	140062000	13840700	16034800	46665500	22891900	2737880	1023700						140062000	13840700	16034800	46665500	22891900	2737880	1023700	920256	779885	1020432	762687	994432
A0A9L0SRM1	Perilipin 3 OS=Equus caballus OX=9796 GN=PLIN3 PE=3 SV=1	PLIN3	TRUE	TRUE	22	7	57.6	No	Yes		1392000	17345100	3654620	1750960	5363770							1373039	1392000	17345100	3654620	1750960	5363770	1150135	1001355	1375117	985977	942731	1378081
A0A3Q2GXR2	T-complex protein 1 subunit beta OS=Equus caballus OX=9796 GN=CCT2 PE=1 SV=2	CCT2	TRUE	TRUE	14	6	57.8	No	Yes	1797640		3947120	2143390	503271	771791							1797640	502211	3947120	2143390	503271	771791	493769	381224	494707	503090	381398	473047
F6Z6Q7	T-complex protein 1 subunit delta OS=Equus caballus OX=9796 GN=CCT4 PE=1 SV=2	CCT4	TRUE	TRUE	28	12	57.9	No	Yes	10474200		8398630	2902600		5268150							10474200	2901388	8398630	2902600	2900419	5268150	2644593	2769650	2480056	2894535	2194140	2455199
A0A5F5PJC3	Hyaluronan binding protein 2 OS=Equus caballus OX=9796 GN=HABP2 PE=4 SV=2	HABP2	FALSE	TRUE	32	11	58	No	Yes		4060330					3950840	2250810		2630630			2248731	4060330	2087043	2246669	2250717	1829692	3950840	2250810	2235480	2630630	2240605	2200205
A0A9L0SW68	Clusterin OS=Equus caballus OX=9796 GN=CLU PE=3 SV=1	CLU	TRUE	TRUE	41	26	58.2	Yes	Yes	175012000	58977000	105245000	80561300	87884000	22149300	10456800	13227900	3828240	45089100	50038000	10539100	175012000	58977000	105245000	80561300	87884000	22149300	10456800	13227900	3828240	45089100	50038000	10539100
F6QUR8	BAR/IMD domain containing adaptor protein 2 like 1 OS=Equus caballus OX=9796 GN=BAIAP2L1 PE=4 SV=2	BAIAP2L1	TRUE	TRUE	18	7	58.3	No	Yes			2801790		19138100	2437730							2423700	2437304	2801790	2018066	19138100	2437730	1315369	1380947	1358404	1668344	1019345	1926016
A0A3Q2HRL1	Cytosol aminopeptidase OS=Equus caballus OX=9796 GN=LAP3 PE=1 SV=1	LAP3	TRUE	TRUE	74	35	58.5	No	Yes	128728000	830740	80046200	25197300	4114620	24831600	762808		2275950	2100430		4168570	128728000	830740	80046200	25197300	4114620	24831600	762808	739588	2275950	2100430	751999	4168570
F7AQZ6	Tyrosine-protein kinase OS=Equus caballus OX=9796 GN=LYN PE=3 SV=1	LYN	TRUE	TRUE	14	4	58.7	No	Yes	806353	18338200	4254640		27312500	16880800							806353	18338200	4254640	792076	27312500	16880800	613742	733648	786256	466801	591540	775659
F6V3D5	T-complex protein 1 subunit gamma OS=Equus caballus OX=9796 GN=CCT3 PE=1 SV=2	CCT3	TRUE	TRUE	20	8	58.7	No	Yes	7828960	877880	11076700	3157540									7828960	877880	11076700	3157540	847136	874837	630040	427212	512646	875123	494939	613906
A0A9L0S3J2	Antithrombin-III OS=Equus caballus OX=9796 GN=SERPINC1 PE=1 SV=1	SERPINC1	TRUE	TRUE	53	43	58.9	Yes	Yes	17021700	6347090	23171000	20152400	9737450	10292200	314743000	672305000	1049100000	316618000	116868000	405976000	17021700	6347090	23171000	20152400	9737450	10292200	314743000	672305000	1049100000	316618000	116868000	405976000
A0A9L0TPP8	6-phosphogluconate dehydrogenase, decarboxylating OS=Equus caballus OX=9796 GN=PGD PE=1 SV=1	PGD	TRUE	TRUE	16	7	59.3	No	Yes	2909740	6578250	7184520		11873100					5183190			2909740	6578250	7184520	2904591	11873100	2907292	2542945	2775934	2456626	5183190	2907833	2903451
A0A9L0SRU3	UTP--glucose-1-phosphate uridylyltransferase OS=Equus caballus OX=9796 GN=UGP2 PE=1 SV=1	UGP2	TRUE	TRUE	28	12	59.4	No	Yes	10957300	1845000	6038510	6782030	3845040	1663120				10169000		20051100	10957300	1845000	6038510	6782030	3845040	1663120	1658002	1659658	1659693	10169000	1650097	20051100
P13645	SWISS-PROT:P13645 Tax_Id=9606 Gene_Symbol=KRT10 Keratin, type I cytoskeletal 10	KRT10_HUM	FALSE	FALSE	38	18	59.5	No	Yes	820170	23874400	40721900	38459500	408606000	133454000		6058070	3009680	99664.6	5233110	4384870	820170	23874400	40721900	38459500	408606000	133454000	91516	6058070	3009680	99665	5233110	4384870
F7E0Z9	Selectin L OS=Equus caballus OX=9796 GN=SELL PE=3 SV=3	SELL	TRUE	TRUE	7	4	59.6	No	Yes								2196270	4400060				1941010	1850019	2174345	1856067	1877140	1988536	2041782	2196270	4400060	1959183	1835490	2033103
A0A3Q2I6E8	Catalase OS=Equus caballus OX=9796 GN=CAT PE=1 SV=3	CAT	TRUE	TRUE	53	23	59.7	No	Yes			4161330	1453600	3527200	13701900	1345420		44522000	24893700	20953100	127480000	1315126	1253207	4161330	1453600	3527200	13701900	1345420	1341872	44522000	24893700	20953100	127480000
F6XUJ2	ATP synthase subunit alpha OS=Equus caballus OX=9796 GN=ATP5F1A PE=1 SV=2	ATP5F1A	FALSE	FALSE	5	3	59.7	No	Yes					5694570						5406290	35082500	4118759	5048666	5344506	4112233	5694570	5098562	4492038	4450916	5401228	5374848	5406290	35082500
A0A3Q2IEM4	phosphopyruvate hydratase OS=Equus caballus OX=9796 GN=ENO1 PE=1 SV=3	ENO1	TRUE	TRUE	34	15	59.8	No	Yes	15430900	8824220	7996520	6782990	28251700	10461100	3112620		2783230	2095900			15430900	8824220	7996520	6782990	28251700	10461100	3112620	2064058	2783230	2095900	1585907	2090359
F6ZRU5	Phospholipase D family member 3 OS=Equus caballus OX=9796 GN=PLD3 PE=3 SV=2	PLD3	TRUE	TRUE	6	3	59.9	No	Yes	1473570		1364460										1473570	1362408	1364460	1364413	1359389	1356353	1329061	1328254	1320713	1363528	1325905	1323579
A0A9L0SFT5	Carboxylic ester hydrolase OS=Equus caballus OX=9796 GN=LOC100050685 PE=1 SV=1	LOC100050685	FALSE	TRUE	68	39	60	Yes	Yes	102375000	23789500	57543700	146361000	24454500	106119000	882063000	1223380000	3103520000	549711000	195927000	819395000	102375000	23789500	57543700	146361000	24454500	106119000	882063000	1223380000	3103520000	549711000	195927000	819395000
F7CR03	Phospholipid transfer protein OS=Equus caballus OX=9796 GN=PLTP PE=3 SV=3	PLTP	TRUE	TRUE	26	13	60	No	Yes	289135000	31665300	56148200	195217000	19366500	38193500	442571		1835730	5517860		4620360	289135000	31665300	56148200	195217000	19366500	38193500	442571	412004	1835730	5517860	404041	4620360
F6SZJ2	EH domain containing 4 OS=Equus caballus OX=9796 GN=EHD4 PE=4 SV=3	EHD4	TRUE	TRUE	25	9	60.7	No	Yes	1431490	4545910	573065	445980	24365100	530532							1431490	4545910	573065	445980	24365100	530532	337551	391334	235221	445553	272229	360430
F6YQM5	Prosaposin OS=Equus caballus OX=9796 GN=PSAP PE=1 SV=4	PSAP	TRUE	TRUE	41	18	60.8	No	Yes	95033100	9754390	11205400	4933710	20488800	36185500	5628200	6609640	10876000	9944590	6245580		95033100	9754390	11205400	4933710	20488800	36185500	5628200	6609640	10876000	9944590	6245580	4792715
A0A9L0T2D6	Thymidine phosphorylase OS=Equus caballus OX=9796 GN=TYMP PE=1 SV=1	TYMP	TRUE	TRUE	25	10	61.1	No	Yes	5408470		5371250	560550		2133100							5408470	559182	5371250	560550	557836	2133100	506803	552835	450025	560333	354536	463794
A0A9L0RR29	Peptidase D OS=Equus caballus OX=9796 GN=PEPD PE=1 SV=1	PEPD	TRUE	TRUE	12	6	61.1	No	Yes							412099	398173		2788970			398041	383015	397152	294683	342009	264538	412099	398173	398118	2788970	394354	396396
A0A3Q2HLJ5	T-complex protein 1 subunit alpha OS=Equus caballus OX=9796 GN=TCP1 PE=1 SV=2	TCP1	TRUE	TRUE	18	4	61.4	No	Yes	5637150		9085650	2365720									5637150	2361059	9085650	2365720	2340665	2361688	1817009	1637243	1634331	2346162	1698440	2034778
A0A9L0TER8	Serpin family F member 2 OS=Equus caballus OX=9796 GN=SERPINF2 PE=1 SV=1	SERPINF2	TRUE	TRUE	39	14	61.5	No	Yes	33484500	6381990	10533800	12650800	2004210		2440300	1413940	40030700	2443330	2737220		33484500	6381990	10533800	12650800	2004210	1384744	2440300	1413940	40030700	2443330	2737220	1392664
F6UFT2	Complement C9 OS=Equus caballus OX=9796 GN=C9 PE=3 SV=1	C9	TRUE	TRUE	39	24	62	No	Yes	42602100	19456800	6649960	26208200		8574470	1816460	35850400	18097100	24115200	25191800		42602100	19456800	6649960	26208200	1814365	8574470	1816460	35850400	18097100	24115200	25191800	1814980
A0A3Q2LAR7	Carboxylic ester hydrolase OS=Equus caballus OX=9796 GN=LOC100051065 PE=1 SV=3	LOC100051065	FALSE	FALSE	15	4	62	No	Yes	2604390						71370500	66404400	7205850	22087400	158829		2604390	154961	154860	156528	157358	91596	71370500	66404400	7205850	22087400	158829	120237
A0A9L0R3C5	T-complex protein 1 subunit eta OS=Equus caballus OX=9796 GN=CCT7 PE=1 SV=1	CCT7	TRUE	TRUE	10	6	62	No	Yes	4277300		14320200	421343		2614880							4277300	417564	14320200	421343	420363	2614880	356218	323027	303186	420038	213707	361477
P35527	SWISS-PROT:P35527 Tax_Id=9606 Gene_Symbol=KRT9 Keratin, type I cytoskeletal 9	KRT9_HUM	FALSE	FALSE	41	20	62.1	No	Yes		7706610	39289100	17748100	698251000	30876900		732262		7649030	1065140	24118900	720641	7706610	39289100	17748100	698251000	30876900	636591	732262	648409	7649030	1065140	24118900
F7CZW9	Serpin family G member 1 OS=Equus caballus OX=9796 GN=SERPING1 PE=1 SV=2	SERPING1	TRUE	TRUE	26	14	62.2	No	Yes	33089600	5896990	6632860	14840600	7020690	23890800	37860800	8222000	1656900	16092400		32774300	33089600	5896990	6632860	14840600	7020690	23890800	37860800	8222000	1656900	16092400	1650578	32774300
F6U2W9	EH domain containing 1 OS=Equus caballus OX=9796 GN=EHD1 PE=4 SV=4	EHD1	TRUE	TRUE	30	12	62.2	No	Yes	9471240	5044630	18953300		18093100	22990100							9471240	5044630	18953300	5029252	18093100	22990100	4256955	4863914	5029128	4867314	3248586	4999675
P13647	SWISS-PROT:P13647 Tax_Id=9606 Gene_Symbol=KRT5 Keratin, type II cytoskeletal 5	KRT5_HUM	FALSE	FALSE	27	8	62.3	No	Yes			3422290		164963000	4511670							3403004	3385255	3422290	2254055	164963000	4511670	1067478	1265681	1170249	1643665	665679	1815765
A0A3Q2LHV6	Dipeptidyl peptidase 1 OS=Equus caballus OX=9796 GN=CTSC PE=1 SV=2	CTSC	TRUE	TRUE	18	8	62.3	No	Yes			3140870				3660680			27255500		56568100	3124995	2978320	3140870	2115345	3097328	2919995	3660680	3018593	3090778	27255500	3121126	56568100
A0A9L0T4L5	Copine 1 OS=Equus caballus OX=9796 GN=CPNE1 PE=1 SV=1	CPNE1	TRUE	TRUE	7	4	62.5	No	Yes			4493670		1112260	6630010			521455				518134	520521	4493670	516616	1112260	6630010	399182	434051	521455	285111	273594	516353
A0A9L0T5J6	Brain-specific angiogenesis inhibitor 1-associated protein 2 OS=Equus caballus OX=9796 GN=BAIAP2 PE=4 SV=1	BAIAP2	TRUE	TRUE	34	16	62.6	No	Yes	749454	23202600	8284580	2324560	127203000	5283800							749454	23202600	8284580	2324560	127203000	5283800	577388	747721	574556	659224	535248	747939
F6QYS3	Extracellular matrix protein 1 OS=Equus caballus OX=9796 GN=ECM1 PE=1 SV=4	ECM1	TRUE	TRUE	38	14	62.8	No	Yes	4014870	1609190	4137180	870529			35301800	16800800	7072350	26743200			4014870	1609190	4137180	870529	838699	852171	35301800	16800800	7072350	26743200	866425	865083
F6R5V4	Carboxypeptidase vitellogenic like OS=Equus caballus OX=9796 GN=CPVL PE=1 SV=2	CPVL	TRUE	TRUE	17	9	62.9	No	Yes	27277100	965500	10263400	10793100	1124750		692629			3852760			27277100	965500	10263400	10793100	1124750	687419	692629	481950	595236	3852760	659345	689515
A0A3Q2I8H8	Galectin-3-binding protein OS=Equus caballus OX=9796 GN=LGALS3BP PE=4 SV=1	LGALS3BP	TRUE	TRUE	38	19	63.4	Yes	Yes	130428000	112523000	389885000	18349400	11949100	48089600	9360730	3308830	1263010	65699700	23464700	221405000	130428000	112523000	389885000	18349400	11949100	48089600	9360730	3308830	1263010	65699700	23464700	221405000
F7DMG5	Glucose-6-phosphate 1-dehydrogenase OS=Equus caballus OX=9796 GN=G6PD PE=1 SV=4	G6PD	TRUE	TRUE	28	11	63.4	No	Yes	1836060		3372030	570404	2420830	1989930				2471360			1836060	569949	3372030	570404	2420830	1989930	515309	552602	530384	2471360	410279	567418
A0A9L0R9X0	Aldehyde dehydrogenase 3 family member B1 OS=Equus caballus OX=9796 GN=ALDH3B1 PE=3 SV=1	ALDH3B1	TRUE	TRUE	47	17	63.5	No	Yes	103707000	384515000	336284000	69115300	1195000000	496119000	4978370	13187300				7240200	103707000	384515000	336284000	69115300	1195000000	496119000	4978370	13187300	4958343	4918808	4952310	7240200
F7B7X0	Keratin, type II cytoskeletal 1 OS=Equus caballus OX=9796 GN=KRT1 PE=1 SV=3	KRT1	TRUE	TRUE	10	3	63.6	No	Yes		7269560		398702	142252000	17479500				1412680			396030	7269560	397775	398702	142252000	17479500	379804	380505	262683	1412680	330137	388671
A0A9L0SJC9	Copine 2 OS=Equus caballus OX=9796 GN=CPNE2 PE=3 SV=1	CPNE2	TRUE	TRUE	9	3	63.7	No	Yes			4650730		1953850	911831			740447				736740	739294	4650730	728088	1953850	911831	481697	548590	740447	696914	445983	729571
F6TJX5	Tripeptidyl-peptidase 1 OS=Equus caballus OX=9796 GN=TPP1 PE=1 SV=4	TPP1	TRUE	TRUE	17	6	63.8	No	Yes	13250300		12331600	4299700	5571520	4041110	2553700			5265270			13250300	2521137	12331600	4299700	5571520	4041110	2553700	2432207	2126592	5265270	2087455	2522517
F6RLK0	CD151 molecule OS=Equus caballus OX=9796 GN=CD151 PE=1 SV=4	CD151	TRUE	TRUE	6	5	64.3	No	Yes	6351910	9960950	4941790	4200250	14213500	18699300						5010920	6351910	9960950	4941790	4200250	14213500	18699300	4177631	4196820	3693253	4160725	4185072	5010920
A0A9L0TGI1	Activated leukocyte cell adhesion molecule OS=Equus caballus OX=9796 GN=ALCAM PE=1 SV=1	ALCAM	TRUE	TRUE	13	7	64.7	No	Yes			1575660				513173	748375	3639380				473110	502115	1575660	510987	509934	512074	513173	748375	3639380	500586	489481	505370
A0A3Q2HDW7	Natural resistance-associated macrophage protein 1 OS=Equus caballus OX=9796 GN=SLC11A2 PE=3 SV=2	SLC11A2	TRUE	TRUE	9	5	64.8	No	Yes	266503	3637080	3240460		32706700	2659000							266503	3637080	3240460	265348	32706700	2659000	148601	220187	202514	264961	138481	263916
A0A3Q2HBF9	Solute carrier family 3 member 2 OS=Equus caballus OX=9796 GN=SLC3A2 PE=1 SV=1	SLC3A2	TRUE	TRUE	8	4	65	No	Yes		797793	6645700			3944350							788314	797793	6645700	784662	792393	3944350	566305	541149	673331	552414	474829	714607
A0A9L0R9A5	Tyrosine-protein kinase OS=Equus caballus OX=9796 GN=YES1 PE=3 SV=1	YES1	TRUE	TRUE	16	3	65.1	No	Yes	1428670		3171850	526516	22076600	15450800							1428670	528166	3171850	526516	22076600	15450800	388004	465537	467447	465137	167031	516122
P35908	SWISS-PROT:P35908 Tax_Id=9606 Gene_Symbol=KRT2 Keratin, type II cytoskeletal 2 epidermal	KRT2_HUM	FALSE	FALSE	41	15	65.8	No	Yes		19299200	20897600	27970100	448420000	139220000	549949		1322730			27290900	549896	19299200	20897600	27970100	448420000	139220000	549949	544843	1322730	549804	544827	27290900
A0A5F5PQS3	Complement C8 alpha chain OS=Equus caballus OX=9796 GN=C8A PE=3 SV=1	C8A	TRUE	TRUE	30	14	65.9	No	Yes							2173830	858822		24086000	9632650		850769	851708	649061	535004	715702	586339	2173830	858822	842742	24086000	9632650	846438
P04264	SWISS-PROT:P04264 Tax_Id=9606 Gene_Symbol=KRT1 Keratin, type II cytoskeletal 1	KRT1_HUM	FALSE	FALSE	45	24	66	No	Yes	3886660	27021000	135394000	67517500	1306820000	171751000	1087860	13762500		2670500	8817990	62872000	3886660	27021000	135394000	67517500	1306820000	171751000	1087860	13762500	1087140	2670500	8817990	62872000
F6Z8W0	WD repeat domain 1 OS=Equus caballus OX=9796 GN=WDR1 PE=1 SV=2	WDR1	TRUE	TRUE	20	11	66.2	No	Yes	4281090	5821890	12728300		23849700	8493960				456938			4281090	5821890	12728300	455738	23849700	8493960	351505	449641	439481	456938	292730	446131
F6PVG3	EGF containing fibulin extracellular matrix protein 1 OS=Equus caballus OX=9796 GN=EFEMP1 PE=1 SV=2	EFEMP1	TRUE	TRUE	35	18	66.9	No	Yes	21459900	6640090	11053200	7381690	3083870	9178370	12928300	2796610	3371090	49108400			21459900	6640090	11053200	7381690	3083870	9178370	12928300	2796610	3371090	49108400	2779432	2732132
A0A3Q2ICY6	Cytochrome b-245 beta chain OS=Equus caballus OX=9796 GN=CYBB PE=4 SV=2	CYBB	TRUE	TRUE	7	3	66.9	No	Yes	4518670	4864370			1492140								4518670	4864370	1489526	1485358	1492140	1242090	1486886	1095566	877065	1488621	1188579	973129
A0A3Q2LBD1	Complement C8 beta chain OS=Equus caballus OX=9796 GN=C8B PE=3 SV=2	C8B	FALSE	TRUE	49	24	67	No	Yes	34789500	3264210	1062780	13091900	4389200		690417			31276700			34789500	3264210	1062780	13091900	4389200	667004	690417	628452	656708	31276700	687484	688071
A0A3Q2GYF5	Alkaline phosphatase OS=Equus caballus OX=9796 GN=ALPL PE=3 SV=2	ALPL	TRUE	TRUE	43	23	67.1	No	Yes	139268000	563109000	356996000	133707000	944751000	262849000	9952260	12634600		7374820		4831570	139268000	563109000	356996000	133707000	944751000	262849000	9952260	12634600	4818910	7374820	4756755	4831570
A0A9L0TMJ7	Tubulin alpha 4a OS=Equus caballus OX=9796 GN=TUBA4A PE=1 SV=1	TUBA4A	TRUE	TRUE	34	6	67.3	No	Yes	23713600	863914	11948700	1914860		4646280							23713600	863914	11948700	1914860	858517	4646280	736502	789090	675899	862427	503605	833552
F7DGR1	Coagulation factor XII OS=Equus caballus OX=9796 GN=F12 PE=1 SV=3	F12	FALSE	TRUE	36	16	67.3	No	Yes	1064400	1720060	690315	514690	1610790		15880700	12821700	3309650	45930200			1064400	1720060	690315	514690	1610790	299173	15880700	12821700	3309650	45930200	514450	509923
F7AZ73	Syntaxin binding protein 2 OS=Equus caballus OX=9796 GN=STXBP2 PE=3 SV=3	STXBP2	TRUE	TRUE	17	7	67.3	No	Yes	1629400	3467770	6848970		15947000	13137300							1629400	3467770	6848970	1620168	15947000	13137300	1234663	1534916	1548328	1223441	1001194	1599614
F7C555	Bifunctional purine biosynthesis protein ATIC OS=Equus caballus OX=9796 GN=ATIC PE=1 SV=3	ATIC	TRUE	TRUE	11	5	67.3	No	Yes	1078040		1387420										1078040	1061955	1387420	1054394	1048637	1052388	989259	977938	1004099	1045870	992481	1017896
F6YBT5	H(+)-transporting two-sector ATPase OS=Equus caballus OX=9796 GN=ATP6V1A PE=1 SV=3	ATP6V1A	TRUE	TRUE	29	12	67.6	No	Yes	17632000		28217600	8013720	4899220	9141520							17632000	4849890	28217600	8013720	4899220	9141520	4542233	3874152	4125962	4891562	3583035	4772544
A0A3Q2HB26	Chloride intracellular channel protein OS=Equus caballus OX=9796 GN=CLIC6 PE=3 SV=1	CLIC6	TRUE	TRUE	11	3	67.6	No	Yes		1683040			8764870	1829800							1674810	1683040	1682369	1407621	8764870	1829800	1017294	1097230	1048781	1217005	826756	1285353
A0A3Q2HM18	Moesin OS=Equus caballus OX=9796 GN=MSN PE=1 SV=2	MSN	TRUE	TRUE	50	29	68.1	No	Yes	46111500	50315800	67720100	38485800	79953900	186031000	6245070	734139	72339100	1580750		26468700	46111500	50315800	67720100	38485800	79953900	186031000	6245070	734139	72339100	1580750	725664	26468700
A0A9L0SSX2	Transglutaminase 2 OS=Equus caballus OX=9796 GN=TGM2 PE=1 SV=1	TGM2	TRUE	TRUE	16	8	68.5	No	Yes		9111140	27076300		6096650	11402700				686069		4490090	673840	9111140	27076300	676409	6096650	11402700	666512	636618	655315	686069	673105	4490090
P35747	Albumin OS=Equus caballus OX=9796 GN=ALB PE=1 SV=1	ALB	TRUE	TRUE	90	4	68.6	No	Yes			3183020		4279030	29376200	2356780	549000000	1227400000	42345600	56497500	200568000	2266501	2341117	3183020	2317895	4279030	29376200	2356780	549000000	1227400000	42345600	56497500	200568000
A0A9L0T8Z9	T-complex protein 1 subunit theta OS=Equus caballus OX=9796 GN=CCT8 PE=1 SV=1	CCT8	TRUE	TRUE	12	6	68.6	No	Yes	8812880		14467800	6731170		5860330							8812880	5859024	14467800	6731170	5849085	5860330	5028962	4667314	4945755	5859794	4851376	5390147
F7DXY0	Glutathione hydrolase OS=Equus caballus OX=9796 GN=GGT1 PE=3 SV=3	GGT1	TRUE	TRUE	10	5	68.6	No	Yes		11932700	1430600		14942100								1430058	11932700	1430600	1416449	14942100	1412628	1226425	1379459	1046109	1372501	1389210	1259360
A0A9L0QY51	P2X purinoceptor OS=Equus caballus OX=9796 GN=P2RX7 PE=3 SV=1	P2RX7	TRUE	TRUE	12	6	68.7	No	Yes		6190770	4843310		6075560	14179400							4644662	6190770	4843310	4840125	6075560	14179400	4826723	4737589	4374203	3668970	4607002	4840036
F7B3I5	Afamin OS=Equus caballus OX=9796 GN=AFM PE=1 SV=2	AFM	TRUE	TRUE	52	30	68.8	No	Yes	2698380			1921730	897770		41540900	130407000	93007100	47267100	13903100	32291500	2698380	882872	872280	1921730	897770	884182	41540900	130407000	93007100	47267100	13903100	32291500
A0A9L0RQ67	EH domain containing 2 OS=Equus caballus OX=9796 GN=EHD2 PE=1 SV=1	EHD2	TRUE	TRUE	20	9	68.9	No	Yes	1197140		6460120		2602950	39623400							1197140	1193188	6460120	1195238	2602950	39623400	923160	895096	800127	457753	567901	1020776
A0A3Q2IDE0	Complement C2 OS=Equus caballus OX=9796 GN=C2 PE=4 SV=3	C2	FALSE	TRUE	43	21	69	No	Yes	805122		1066800	299374			11834500	33274700	21833200	38493500	18326300	3152080	805122	298770	1066800	299374	287778	298980	11834500	33274700	21833200	38493500	18326300	3152080
P02769	SWISS-PROT:P02769 (Bos taurus) Bovine serum albumin precursor	ALB_BOVIN	FALSE	FALSE	55	20	69.2	No	Yes	572125	2890040	3109860	1690460	90907200	2963780	416806	313967		7232480	183053000	492030000	572125	2890040	3109860	1690460	90907200	2963780	416806	313967	310257	7232480	183053000	492030000
P02768.1	SWISS-PROT:P02768-1 Tax_Id=9606 Gene_Symbol=ALB Isoform 1 of Serum albumin precursor	ALB_HUM	FALSE	FALSE	22	8	69.3	No	Yes					30230500		42491600	5565760		8698990			5492423	5546485	4747088	4562374	30230500	5215771	42491600	5565760	5550733	8698990	2886371	5476547
F7C2S7	Chromosome 5 C1orf116 homolog OS=Equus caballus OX=9796 GN=C5H1orf116 PE=4 SV=2	C5H1orf116	FALSE	FALSE	12	5	69.3	No	Yes	682420			1234120		1328800							682420	565125	682151	1234120	681768	1328800	669935	623170	678209	576170	555619	682114
A0A9L0T180	Triokinase/FMN cyclase OS=Equus caballus OX=9796 GN=TKFC PE=1 SV=1	TKFC	TRUE	FALSE	18	7	69.8	No	Yes	5054470		6319750	750777									5054470	750091	6319750	750777	746570	748156	491943	390753	366848	749341	391581	512277
A0A9L0SUV9	Basal cell adhesion molecule OS=Equus caballus OX=9796 GN=BCAM PE=1 SV=1	BCAM	TRUE	TRUE	16	9	70	No	Yes	1072840		10986900	2128850	1551400	6491120	5800110	1956520	35600600	1075150		9907110	1072840	1069410	10986900	2128850	1551400	6491120	5800110	1956520	35600600	1075150	1072647	9907110
F7BFJ1	Prothrombin OS=Equus caballus OX=9796 GN=F2 PE=1 SV=3	F2	TRUE	TRUE	65	44	70.2	Yes	Yes	404852000	73383200	157166000	164785000	44214500	15257200	357751000	187904000	109145000	849901000	204556000	91277100	404852000	73383200	157166000	164785000	44214500	15257200	357751000	187904000	109145000	849901000	204556000	91277100
A0A3Q2GX59	Lymphocyte cytosolic protein 1 OS=Equus caballus OX=9796 GN=LCP1 PE=1 SV=1	LCP1	TRUE	TRUE	45	21	70.2	Yes	Yes	43290500	4930740	13145800	14975700	7442410	9958730	8675040	3438920	50631800	33357500	8214380	16982800	43290500	4930740	13145800	14975700	7442410	9958730	8675040	3438920	50631800	33357500	8214380	16982800
A0A9L0TM63	isocitrate dehydrogenase (NADP(+)) OS=Equus caballus OX=9796 GN=IDH1 PE=1 SV=1	IDH1	TRUE	TRUE	26	14	70.6	No	Yes	11849800	3928840	5435370	2395560	12827500	4555600	535564		8265210	5070330	2688900	7604590	11849800	3928840	5435370	2395560	12827500	4555600	535564	535092	8265210	5070330	2688900	7604590
F7CI32	Methanethiol oxidase OS=Equus caballus OX=9796 GN=SELENBP1 PE=1 SV=3	SELENBP1	TRUE	TRUE	35	19	70.7	No	Yes	6004040		34855700	2916790	21800200	56860400	4537600	10694000	231575000	6764850		19131200	6004040	2872206	34855700	2916790	21800200	56860400	4537600	10694000	231575000	6764850	2872766	19131200
A0A9L0S4R5	Kallikrein B1 OS=Equus caballus OX=9796 GN=KLKB1 PE=1 SV=1	KLKB1	TRUE	TRUE	12	7	71.1	No	Yes										3258970	652679		652670	595816	649357	467001	549084	448329	650742	537774	596238	3258970	652679	619641
F7AGA5	Plastin 3 OS=Equus caballus OX=9796 GN=PLS3 PE=1 SV=2	PLS3	TRUE	TRUE	13	4	71.8	No	Yes			3042760	2993280	6689790	3909930			5280340				2984779	2982763	3042760	2993280	6689790	3909930	2723907	2988167	5280340	2513384	2295962	2991421
A0A3Q2I2E9	Albumin OS=Equus caballus OX=9796 GN=ALB PE=1 SV=2	ALB	TRUE	TRUE	90	14	72.1	Yes	Yes	7646260000	722081000	2643980000	20116400000	2431500000	14961000000	69852700000	52539000000	64827800000	31237500000	16602400000	36844200000	7646260000	722081000	2643980000	20116400000	2431500000	14961000000	69852700000	52539000000	64827800000	31237500000	16602400000	36844200000
F6PKE1	Transferrin OS=Equus caballus OX=9796 GN=INHCA PE=1 SV=4	INHCA	FALSE	FALSE	70	41	72.2	No	Yes	4395820	2136880	15740000	7138440		7080370	54776700	71186500	66182200	179297000	86939000	21226700	4395820	2136880	15740000	7138440	2122156	7080370	54776700	71186500	66182200	179297000	86939000	21226700
A0A9L0SYA9	Family with sequence similarity 185 member A OS=Equus caballus OX=9796 GN=FAM185A PE=4 SV=1	FAM185A	FALSE	TRUE	8	3	72.3	No	Yes	1047570	1310740		858259			2590140		1066960	295536			1047570	1310740	292977	858259	282973	293691	2590140	295030	1066960	295536	294659	291540
A0A9L0T578	Heat shock 70kDa protein 1A OS=Equus caballus OX=9796 GN=HSPA1A PE=1 SV=1	HSPA1A	TRUE	TRUE	29	13	72.5	No	Yes	2063410	4652200	15893900	2961960	19891700	25630700			1993530				2063410	4652200	15893900	2961960	19891700	25630700	1615239	1991656	1993530	1288723	1256254	1975631
A0A3Q2HBH2	Radixin OS=Equus caballus OX=9796 GN=RDX PE=1 SV=1	RDX	TRUE	TRUE	25	9	73.3	No	Yes	188853		3713910	576443	37041600	11599000							188853	185225	3713910	576443	37041600	11599000	83140	158370	122103	94959	40264	186627
A0A9L0SPS8	Dihydropyrimidinase like 2 OS=Equus caballus OX=9796 GN=DPYSL2 PE=1 SV=1	DPYSL2	TRUE	TRUE	31	13	73.5	No	Yes	24052800	999296	10444300	4535060	718690	1603920	661005			9090310		13863900	24052800	999296	10444300	4535060	718690	1603920	661005	446247	647603	9090310	655341	13863900
A0A3Q2ICW3	Solute carrier family 23 member 2 OS=Equus caballus OX=9796 GN=LOC100067491 PE=3 SV=3	LOC100067491	FALSE	FALSE	4	3	74.6	No	Yes			13537500	940561		860174							858380	857269	13537500	940561	847911	860174	451981	417204	578682	781747	467674	619934
F6W787	Annexin OS=Equus caballus OX=9796 GN=ANXA6 PE=1 SV=4	ANXA6	TRUE	TRUE	16	7	75.1	No	Yes	3208290						4103050		3163680	5599600			3208290	3148495	3097438	2852937	3057605	2801247	4103050	3162117	3163680	5599600	3163354	3094020
A0A9L0RE17	Complement factor I OS=Equus caballus OX=9796 GN=CFI PE=1 SV=1	CFI	TRUE	TRUE	40	25	75.5	No	Yes	11937600	2989860	1520670	5954040			45316900	27163100	31971400	135116000	80753200		11937600	2989860	1520670	5954040	1517573	1487971	45316900	27163100	31971400	135116000	80753200	1493165
A0A3Q2HEJ5	CD44 antigen OS=Equus caballus OX=9796 GN=CD44 PE=1 SV=2	CD44	TRUE	TRUE	10	8	76.1	No	Yes	61685300	21172600	79620400	14342800	11701400	39468100	16655700	15579100	11453500			8331570	61685300	21172600	79620400	14342800	11701400	39468100	16655700	15579100	11453500	8303993	8267580	8331570
A0A9L0RXT9	Protein phosphatase 2 scaffold subunit Aalpha OS=Equus caballus OX=9796 GN=PPP2R1A PE=1 SV=1	PPP2R1A	TRUE	TRUE	14	8	76.3	No	Yes	9807040			2017170	176151000								9807040	2015459	2010647	2017170	176151000	1981944	820062	906215	765980	1628067	383893	1032610
A0A3Q2IEA5	Nectin cell adhesion molecule 3 OS=Equus caballus OX=9796 GN=NECTIN3 PE=3 SV=2	NECTIN3	FALSE	FALSE	6	3	76.4	No	Yes							1006570		3367530				935055	786606	1001406	817227	813215	924274	1006570	1005220	3367530	913661	778446	941450
A0A9L0SLE7	Arginine--tRNA ligase, cytoplasmic OS=Equus caballus OX=9796 GN=RARS1 PE=1 SV=1	RARS1	FALSE	FALSE	5	3	76.4	No	Yes	1208980		1005510			491151							1208980	490019	1005510	490936	488380	491151	405358	372408	356295	490326	362899	395705
A0A9L0T3A8	Protein PALS1 OS=Equus caballus OX=9796 GN=PALS1 PE=3 SV=1	PALS1	FALSE	FALSE	10	5	77.2	No	Yes	267303		1715660		1771030	3299590							267303	267038	1715660	266163	1771030	3299590	191239	264520	228650	172972	132133	259734
A0A3Q2HKG3	Lactotransferrin OS=Equus caballus OX=9796 GN=LTF PE=3 SV=2	LTF	TRUE	TRUE	67	46	77.3	No	Yes		6491750			34590400		1395880	192802000		5313890	47939200	2912800	1386790	6491750	1358985	1395856	34590400	1393809	1395880	192802000	1360823	5313890	47939200	2912800
A0A3Q2HTG2	Fibrinogen alpha chain OS=Equus caballus OX=9796 GN=FGA PE=1 SV=3	FGA	TRUE	TRUE	60	38	77.4	No	Yes	8493300	14090300	7126170	4532530	11995600	5944440	10145500	4832740		204171000	55598700	12998400	8493300	14090300	7126170	4532530	11995600	5944440	10145500	4832740	4516878	204171000	55598700	12998400
A0A3Q2GXX5	Fibulin-1 OS=Equus caballus OX=9796 GN=FBLN1 PE=1 SV=2	FBLN1	TRUE	TRUE	27	5	77.6	No	Yes	4136200	5571470	1346520	767187	2211090	873164	1487010	2374710		3015500			4136200	5571470	1346520	767187	2211090	873164	1487010	2374710	727146	3015500	767038	719974
F7BPT4	Ezrin OS=Equus caballus OX=9796 GN=EZR PE=1 SV=3	EZR	TRUE	TRUE	49	35	77.8	Yes	Yes	65701700	405031000	209774000	68221800	1329320000	346954000	6663200	24722300	111215000	4058390	9240190	48141000	65701700	405031000	209774000	68221800	1329320000	346954000	6663200	24722300	111215000	4058390	9240190	48141000
A0A9L0RP87	Sulfhydryl oxidase OS=Equus caballus OX=9796 GN=QSOX1 PE=3 SV=1	QSOX1	TRUE	TRUE	14	7	77.9	No	Yes	1988130		457643		1819130			244578		785365			1988130	241374	457643	241670	1819130	243054	207014	244578	172350	785365	157672	184148
P27425	Serotransferrin OS=Equus caballus OX=9796 GN=TF PE=2 SV=1	TF	TRUE	TRUE	91	8	78	Yes	Yes	566550000	65335200	187245000	1653210000	257298000	1079980000	12317700000	16162700000	9275620000	12205600000	7340270000	4790740000	566550000	65335200	187245000	1653210000	257298000	1079980000	12317700000	16162700000	9275620000	12205600000	7340270000	4790740000
A0A9L0TK47	Intercellular adhesion molecule 1 OS=Equus caballus OX=9796 GN=ICAM1 PE=3 SV=1	ICAM1	TRUE	TRUE	14	13	78.9	No	Yes	49465600	17245800	60689300	17281400	111385000	199686000	4887630	2849920	38453800	3699260			49465600	17245800	60689300	17281400	111385000	199686000	4887630	2849920	38453800	3699260	2821491	2823620
A0A9L0RE96	EPS8 like 1 OS=Equus caballus OX=9796 GN=EPS8L1 PE=3 SV=1	EPS8L1	TRUE	TRUE	38	20	78.9	No	Yes	23819000	13948900	11193500	6611290	70796200	26273400		285453					23819000	13948900	11193500	6611290	70796200	26273400	283646	285453	280000	278763	228889	274700
F6QEI2	Transmembrane channel-like protein OS=Equus caballus OX=9796 GN=TMC4 PE=3 SV=3	TMC4	TRUE	TRUE	6	3	79.2	No	Yes		7168240	2152400		32443400	4721170							2149444	7168240	2152400	2136891	32443400	4721170	1645052	1844519	1518143	2037360	1558655	1852721
A0A9L0SRQ5	glutamine--fructose-6-phosphate transaminase (isomerizing) OS=Equus caballus OX=9796 GN=GFPT1 PE=1 SV=1	GFPT1	TRUE	TRUE	5	3	79.3	No	Yes	866130	1075610	2447850	779128									866130	1075610	2447850	779128	777783	776909	628182	596507	648268	778075	663743	678631
A0A3Q2KS36	Scinderin OS=Equus caballus OX=9796 GN=SCIN PE=1 SV=2	SCIN	TRUE	TRUE	11	8	80.1	No	Yes	1544880	2751380	5606830	2379560	5649940	2641940				1410630			1544880	2751380	5606830	2379560	5649940	2641940	1322846	1409421	1392071	1410630	1215292	1408306
A0A3Q2HVB6	Complement component 4 binding protein alpha OS=Equus caballus OX=9796 GN=C4BPA PE=1 SV=1	C4BPA	TRUE	TRUE	51	43	80.2	Yes	Yes	1272680000	1572690000	1324480000	157831000	286396000	129980000	195011000	332391000	214225000	494868000	705126000	160193000	1272680000	1572690000	1324480000	157831000	286396000	129980000	195011000	332391000	214225000	494868000	705126000	160193000
F7AWQ9	Interleukin 1 receptor accessory protein OS=Equus caballus OX=9796 GN=IL1RAP PE=1 SV=3	IL1RAP	TRUE	TRUE	8	6	80.5	No	Yes						1064480	657334	12041200	14119700	672528	3112530		388603	650910	645134	625327	653958	1064480	657334	12041200	14119700	672528	3112530	652083
F6Z5L1	Complement C1r OS=Equus caballus OX=9796 GN=C1R PE=1 SV=2	C1R	TRUE	TRUE	28	14	80.7	No	Yes	999265	1601090			1805850		417712			11034500	9299500		999265	1601090	415814	330689	1805850	306672	417712	416329	415729	11034500	9299500	406787
Q28372	Gelsolin OS=Equus caballus OX=9796 GN=GSN PE=1 SV=2	GSN	TRUE	TRUE	65	49	80.8	Yes	Yes	147251000	69155300	33007000	39198500	102581000	27138000	110848000	75309200	113462000	464068000	92997500	17267000	147251000	69155300	33007000	39198500	102581000	27138000	110848000	75309200	113462000	464068000	92997500	17267000
A0A9R8N1Q4	Heat shock protein family A (Hsp70) member 8 OS=Equus caballus OX=9796 GN=HSPA8 PE=4 SV=1	HSPA8	TRUE	TRUE	33	20	81.4	Yes	Yes	49374400	106985000	106696000	27663200	185811000	205976000	2355740	1800330	42007100	5222360	8561290	4007450	49374400	106985000	106696000	27663200	185811000	205976000	2355740	1800330	42007100	5222360	8561290	4007450
F6ZU69	Solute carrier family 34 member 2 OS=Equus caballus OX=9796 GN=SLC34A2 PE=3 SV=2	SLC34A2	TRUE	TRUE	7	4	81.4	No	Yes		2321520			136107000	123795000							2259713	2321520	2488868	2060025	136107000	123795000	2301641	1458159	1427718	937391	599716	1661927
F6PGW8	Calpain 2 OS=Equus caballus OX=9796 GN=CAPN2 PE=1 SV=2	CAPN2	TRUE	TRUE	11	6	82	No	Yes	8832060	907582	15589400	2289520	1556420	8759760	331420			940680			8832060	907582	15589400	2289520	1556420	8759760	331420	326309	329508	940680	272505	331413
A0A9L0TKZ3	Mucin 1, cell surface associated OS=Equus caballus OX=9796 GN=MUC1 PE=4 SV=1	MUC1	TRUE	TRUE	6	3	82.6	No	Yes	24671500	473259000	403379000	44387500	1778690000	807042000		1543720	10039500				24671500	473259000	403379000	44387500	1778690000	807042000	1477437	1543720	10039500	1170515	1480233	1543254
A0A9L0T9Z7	Calpain 1 OS=Equus caballus OX=9796 GN=CAPN1 PE=1 SV=1	CAPN1	TRUE	TRUE	7	5	83.6	No	Yes	1648810		7643290	380466		2363410				1225020			1648810	372808	7643290	380466	375747	2363410	367549	334867	375854	1225020	275278	374045
A0A3Q2LPX0	Heat shock protein 90 alpha family class B member 1 OS=Equus caballus OX=9796 GN=HSP90AB1 PE=3 SV=1	HSP90AB1	TRUE	TRUE	31	10	83.7	No	Yes	18521800		21507600	11012000		2390590				608686			18521800	607555	21507600	11012000	605309	2390590	579937	355107	566725	608686	345660	588901
F7B8E7	Membrane metalloendopeptidase OS=Equus caballus OX=9796 GN=MME PE=1 SV=1	MME	TRUE	TRUE	15	9	85.4	No	Yes		34047600	3454670	552131	91500200	4298650							549869	34047600	3454670	552131	91500200	4298650	371811	531427	394341	492097	391215	540533
Q2V905	Transferrin receptor protein 1 OS=Equus caballus OX=9796 GN=TFRC PE=2 SV=1	TFRC	TRUE	TRUE	10	8	85.5	No	Yes	15841000	1836840	8221890	6356190		2207740				239541			15841000	1836840	8221890	6356190	239255	2207740	230526	189597	202178	239541	229237	231760
A0A9L0TKD2	Adhesion G protein-coupled receptor E3 OS=Equus caballus OX=9796 GN=ADGRE3 PE=4 SV=1	ADGRE3	FALSE	FALSE	10	8	85.7	No	Yes	3554570		4266460			2764300				10095900			3554570	2759923	4266460	2389584	2754493	2764300	2758725	2554766	2699461	10095900	2756988	2756359
A0A3Q2IDD2	Complement C2 OS=Equus caballus OX=9796 GN=CFB PE=1 SV=2	CFB	TRUE	TRUE	63	60	85.9	Yes	Yes	3449730	2495690	5494280	7135340	2738420	6513920	175632000	136370000	155910000	161461000	89810300	10122000	3449730	2495690	5494280	7135340	2738420	6513920	175632000	136370000	155910000	161461000	89810300	10122000
F6T7X3	Amine oxidase OS=Equus caballus OX=9796 GN=AOC3 PE=1 SV=2	AOC3	TRUE	TRUE	18	3	86.4	No	Yes									3608700	1320960	4212400		733806	1318150	1316018	1132455	1305142	1154183	1258884	1387488	3608700	1320960	4212400	1235722
F7DLT3	Amine oxidase OS=Equus caballus OX=9796 GN=G6PC1 PE=1 SV=3	G6PC1	FALSE	FALSE	28	7	87.2	No	Yes				1226490			19279600	61665300	22292900	98568600	57764500		1219864	1194965	1156570	1226490	1039860	1075837	19279600	61665300	22292900	98568600	57764500	1215292
F6U6V3	ADAM metallopeptidase domain 10 OS=Equus caballus OX=9796 GN=ADAM10 PE=4 SV=3	ADAM10	TRUE	TRUE	6	3	87.3	No	Yes		800686	5087190	307670									307446	800686	5087190	307670	293097	304220	180382	153225	185642	279752	202312	215573
A0A9L0TI87	Aldehyde dehydrogenase family 16 member A1 OS=Equus caballus OX=9796 GN=ALDH16A1 PE=1 SV=1	ALDH16A1	TRUE	TRUE	16	10	87.6	No	Yes	11106000		5140480	4754540		2579810							11106000	2576416	5140480	4754540	2577074	2579810	1950339	1715004	1797394	2579381	1797520	1851796
F6V2X7	procollagen-lysine 5-dioxygenase OS=Equus caballus OX=9796 GN=PLOD1 PE=4 SV=2	PLOD1	TRUE	TRUE	4	3	87.9	No	Yes		856795	816349										816135	856795	816349	812758	816253	806587	816294	809600	807746	815666	810458	807392
F7AKH9	Integrin beta OS=Equus caballus OX=9796 GN=ITGB7 PE=3 SV=3	ITGB7	TRUE	TRUE	8	3	88.7	No	Yes	1422630		441474		2492650								1422630	441106	441474	440146	2492650	440105	300273	315026	272016	439394	205939	294139
A0A3Q2HWP9	Transitional endoplasmic reticulum ATPase OS=Equus caballus OX=9796 GN=VCP PE=1 SV=2	VCP	TRUE	TRUE	14	8	89.1	No	Yes	2167670	9147660	4517620		14817700	3652630				949074		7521060	2167670	9147660	4517620	945383	14817700	3652630	879838	939585	927507	949074	948722	7521060
F7BFV0	EPS8 like 2 OS=Equus caballus OX=9796 GN=EPS8L2 PE=1 SV=4	EPS8L2	TRUE	TRUE	29	20	89.8	No	Yes	50144500	19497600	63703100	51294300	77743700	119861000	2359470					3792690	50144500	19497600	63703100	51294300	77743700	119861000	2359470	2340453	2348664	2335856	2114134	3792690
A0A9L0TG92	Integrin beta OS=Equus caballus OX=9796 GN=ITGB1 PE=1 SV=1	ITGB1	TRUE	TRUE	20	9	90.5	No	Yes	18201800	5046220	32996400	6971530	10410500	12749600							18201800	5046220	32996400	6971530	10410500	12749600	4660718	4676871	4659719	5040563	3639618	5029722
F7CY72	Coatomer subunit gamma OS=Equus caballus OX=9796 GN=COPG1 PE=1 SV=3	COPG1	TRUE	TRUE	7	4	91	No	Yes	1129510		11258900			5126870							1129510	1126317	11258900	1124297	1127168	5126870	775761	734773	942790	781659	649374	990838
A0A3Q2I1G0	Hexose-6-phosphate dehydrogenase/glucose 1-dehydrogenase OS=Equus caballus OX=9796 GN=H6PD PE=1 SV=2	H6PD	FALSE	TRUE	34	24	91.6	No	Yes	9899240			2444620						23237600	2981460		9899240	2443699	2427627	2444620	2389637	1608252	2432582	2430304	2354967	23237600	2981460	2396978
A0A3Q2H4G7	ATP-dependent 6-phosphofructokinase OS=Equus caballus OX=9796 GN=PFKP PE=1 SV=2	PFKP	TRUE	TRUE	15	8	91.7	No	Yes	5773400		7691920	1175100		1299590							5773400	1171293	7691920	1175100	1161003	1299590	845572	713216	682275	1170197	720464	911840
A0A9L0SAP2	Niban apoptosis regulator 2 OS=Equus caballus OX=9796 GN=NIBAN2 PE=3 SV=1	NIBAN2	FALSE	FALSE	5	3	92	No	Yes	1785050		7452190	1322340	6414000	7918590							1785050	1317815	7452190	1322340	6414000	7918590	986083	1223613	1192020	1181522	760814	1318170
A0A9L0T780	Polymeric immunoglobulin receptor OS=Equus caballus OX=9796 GN=PIGR PE=1 SV=1	PIGR	TRUE	TRUE	57	65	93.1	Yes	Yes	781971000	1580640000	1281570000	822978000	764094000	998060000	2534720000	2736420000	3160490000	9630780000	8707210000	13246600000	781971000	1580640000	1281570000	822978000	764094000	998060000	2534720000	2736420000	3160490000	9630780000	8707210000	13246600000
A0A9L0T291	Heat shock protein 90 beta family member 1 OS=Equus caballus OX=9796 GN=HSP90B1 PE=1 SV=1	HSP90B1	TRUE	TRUE	11	5	93.4	No	Yes	384445		4349260	410796						531251			384445	383474	4349260	410796	383423	383783	261511	243044	335738	531251	291652	380834
F6QE14	Sushi domain containing 2 OS=Equus caballus OX=9796 GN=SUSD2 PE=4 SV=3	SUSD2	TRUE	TRUE	9	5	93.5	No	Yes			5531790	1312320	7145830	17814900	558693	1972300					550478	551514	5531790	1312320	7145830	17814900	558693	1972300	548276	340766	453351	544775
A0A9L0TL35	Ubiquitin carboxyl-terminal hydrolase OS=Equus caballus OX=9796 GN=USP5 PE=1 SV=1	USP5	TRUE	TRUE	12	4	93.5	No	Yes	1010900		1017370										1010900	1010900	1017370	1010882	1010772	1010650	1009306	1009081	1009821	1010690	1009424	1010015
F7DTB6	Karyopherin subunit beta 1 OS=Equus caballus OX=9796 GN=KPNB1 PE=1 SV=3	KPNB1	TRUE	TRUE	9	6	94.5	No	Yes	9125220		7304800	7896110	1910880								9125220	1867046	7304800	7896110	1910880	1893063	1603520	1303906	1520740	1906808	1335753	1466852
A0A3Q2GZ58	Heat shock protein 90 alpha family class A member 1 OS=Equus caballus OX=9796 GN=HSP90AA1 PE=3 SV=1	HSP90AA1	TRUE	TRUE	40	20	95	Yes	Yes	94002700	16769900	68162100	44721000	32243100	52017100	2149210	260637	21644800	22550900	15931400	34305300	94002700	16769900	68162100	44721000	32243100	52017100	2149210	260637	21644800	22550900	15931400	34305300
A0A5F5PT22	Integrin beta OS=Equus caballus OX=9796 GN=ITGB2 PE=1 SV=1	ITGB2	TRUE	TRUE	41	16	95.6	No	Yes	113262000	73039200	66843400	51308900	33780200	42129600	3152630			6126330			113262000	73039200	66843400	51308900	33780200	42129600	3152630	3146616	3143011	6126330	3122243	3143452
F7D837	Actinin alpha 1 OS=Equus caballus OX=9796 GN=ACTN1 PE=1 SV=3	ACTN1	TRUE	TRUE	21	3	95.7	No	Yes										779515		4571130	523563	582559	587056	473128	619468	577451	565486	535567	639147	779515	625567	4571130
A0A3Q2HRP7	Phosphoinositide phospholipase C OS=Equus caballus OX=9796 GN=PLCD1 PE=4 SV=2	PLCD1	TRUE	TRUE	3	3	96.3	No	Yes		926505	1767070		4720730	1259990							925774	926505	1767070	866404	4720730	1259990	609418	680775	688553	812690	517539	923979
F6ZD04	Alpha-1,4 glucan phosphorylase OS=Equus caballus OX=9796 GN=PYGB PE=1 SV=2	PYGB	TRUE	TRUE	15	9	96.4	No	Yes	6038620		8461380	3714150		1745500							6038620	1734177	8461380	3714150	1736460	1745500	1428968	1147793	1281551	1742838	1245472	1448706
F6VEV4	receptor protein-tyrosine kinase OS=Equus caballus OX=9796 GN=AXL PE=3 SV=3	AXL	TRUE	TRUE	8	4	96.4	No	Yes	488493						1063830	4727630	9216640	789081			488493	484322	466338	471889	481286	485402	1063830	4727630	9216640	789081	486953	486556
A0A9L0SQ87	Plasminogen OS=Equus caballus OX=9796 GN=PLG PE=1 SV=1	PLG	TRUE	TRUE	69	69	97.9	Yes	Yes	37480200	26378600	25564400	21837200	51136900	60507800	214739000	431269000	318300000	1055090000	1367150000	179462000	37480200	26378600	25564400	21837200	51136900	60507800	214739000	431269000	318300000	1055090000	1367150000	179462000
F6UUS3	Eukaryotic translation elongation factor 2 OS=Equus caballus OX=9796 GN=EEF2 PE=1 SV=3	EEF2	TRUE	TRUE	24	16	98.2	No	Yes	16108400	2930920	21664400	6799720	12674900	12815000							16108400	2930920	21664400	6799720	12674900	12815000	2908506	2922906	2930659	2921001	1788350	2914910
F6UGD6	dynamin GTPase OS=Equus caballus OX=9796 GN=DNM2 PE=3 SV=4	DNM2	TRUE	TRUE	3	3	99.2	No	Yes	923639	1067990	2568100										923639	1067990	2568100	924113	921792	911777	738741	707920	787966	908673	762915	822526
F7CLE3	Ectonucleotide pyrophosphatase/phosphodiesterase 3 OS=Equus caballus OX=9796 GN=ENPP3 PE=4 SV=1	ENPP3	TRUE	TRUE	30	26	99.3	No	Yes	9224290	100042000	149169000	6233140	354486000	114213000		3862850	3793540				9224290	100042000	149169000	6233140	354486000	114213000	2863970	3862850	3793540	3177549	2645037	3792279
A0A3Q2HAN3	Protein S OS=Equus caballus OX=9796 GN=PROS1 PE=4 SV=1	PROS1	TRUE	TRUE	8	7	99.9	No	Yes	6638130	1080080		1377460			1955720	1018750	10069700	11576000			6638130	1080080	1010033	1377460	990848	876469	1955720	1018750	10069700	11576000	998956	1005508
F6Y0D9	Cadherin 1 OS=Equus caballus OX=9796 GN=CDH1 PE=4 SV=3	CDH1	TRUE	TRUE	4	3	100.9	No	Yes							1271730	829501					829371	829116	708745	786722	828783	715283	1271730	829501	828955	827922	717609	746103
A0A3Q2HWB5	Programmed cell death 6 interacting protein OS=Equus caballus OX=9796 GN=PDCD6IP PE=1 SV=2	PDCD6IP	TRUE	TRUE	40	42	101	No	Yes	47203000	248716000	142717000	20733600	480418000	152890000							47203000	248716000	142717000	20733600	480418000	152890000	16628866	20676200	18937508	19246464	16510164	20711890
A0A9L0S1S1	Inter-alpha-trypsin inhibitor heavy chain 1 OS=Equus caballus OX=9796 GN=ITIH1 PE=1 SV=1	ITIH1	TRUE	TRUE	38	33	101	No	Yes	50299300	148066000	18003700	22022000	134846000	18919100	14286900	38573100	18737500	76990800	54341200		50299300	148066000	18003700	22022000	134846000	18919100	14286900	38573100	18737500	76990800	54341200	14077827
F6Q698	Major vault protein OS=Equus caballus OX=9796 GN=MVP PE=1 SV=2	MVP	TRUE	TRUE	4	4	101.5	No	Yes		7965480	2700740										2690178	7965480	2700740	2438709	2690979	2024939	2696408	2210656	2088241	2639568	2269366	2113333
A0A5F5PXP6	Low density lipoprotein receptor OS=Equus caballus OX=9796 GN=LDLR PE=4 SV=1	LDLR	TRUE	TRUE	9	9	101.6	No	Yes	3931860	23481900	59047200	4589220	27885200	22993000							3931860	23481900	59047200	4589220	27885200	22993000	2650827	2889237	3148249	2927009	2704497	3907758
A0A9L0SVF2	C-1-tetrahydrofolate synthase, cytoplasmic OS=Equus caballus OX=9796 GN=MTHFD1 PE=1 SV=1	MTHFD1	TRUE	TRUE	13	9	101.7	No	Yes	4470020		13089600	1017900	3691420	2546320							4470020	1012655	13089600	1017900	3691420	2546320	727223	842856	829907	1009953	592852	899888
A0A9L0RFR2	Villin like OS=Equus caballus OX=9796 GN=VILL PE=3 SV=1	VILL	FALSE	TRUE	5	4	102.2	No	Yes	424642		2552900		3393800								424642	420688	2552900	363985	3393800	420269	205817	214707	275695	367800	171139	421855
A0A9L0THA7	Niban apoptosis regulator 1 OS=Equus caballus OX=9796 GN=NIBAN1 PE=1 SV=1	NIBAN1	FALSE	FALSE	15	11	103.4	No	Yes	13375400		5839240			2658530							13375400	2652903	5839240	2656371	2625071	2658530	1799857	1655370	1504853	2657530	1565294	1659246
A0A9L0TQP3	AP complex subunit beta OS=Equus caballus OX=9796 GN=AP1B1 PE=1 SV=1	AP1B1	TRUE	TRUE	7	4	104	No	Yes	4497360		698528	437957									4497360	432413	698528	437957	436285	437740	228339	219301	187723	436851	199823	198195
A0A3Q2I5S8	Actinin alpha 4 OS=Equus caballus OX=9796 GN=ACTN4 PE=1 SV=2	ACTN4	TRUE	TRUE	46	11	104.3	No	Yes	3593200				1235830				1503930	23532200	4606510	61523400	3593200	1185618	1217295	1172314	1235830	1235138	1231934	1227497	1503930	23532200	4606510	61523400
F7DAF6	Inter-alpha-trypsin inhibitor heavy chain 2 OS=Equus caballus OX=9796 GN=ITIH2 PE=1 SV=2	ITIH2	TRUE	TRUE	34	32	106.3	Yes	Yes	33209700	40150700	14209500	6521400	13092100	6367750	19802800	36938100	13205700	33449700	26220700	9367760	33209700	40150700	14209500	6521400	13092100	6367750	19802800	36938100	13205700	33449700	26220700	9367760
A0A9L0S2G1	receptor protein-tyrosine kinase OS=Equus caballus OX=9796 GN=CSF1R PE=3 SV=1	CSF1R	FALSE	TRUE	8	5	107.2	No	Yes							940271	3295520	7673380		1068200		680368	813446	938809	741844	890569	935222	940271	3295520	7673380	912553	1068200	933967
A0A5F5PZ48	Complement component C6 OS=Equus caballus OX=9796 GN=C6 PE=3 SV=2	C6	TRUE	TRUE	12	7	107.2	No	Yes	1101710	671639		478570	501342					924898			1101710	671639	478169	478570	501342	443324	478184	476995	425852	924898	477512	428093
A0A5S7NAP8	Chloride channel accessory 1 OS=Equus caballus OX=9796 GN=CLCA1 PE=1 SV=1	CLCA1	FALSE	TRUE	63	69	108.1	Yes	Yes	2784400000	4782130000	808527000	888833000	1301150000	101820000	426241000	411278000	19838300	2911160000	2677470000	2210410000	2784400000	4782130000	808527000	888833000	1301150000	101820000	426241000	411278000	19838300	2911160000	2677470000	2210410000
A0A5F5PJE0	Aminopeptidase OS=Equus caballus OX=9796 GN=NPEPPS PE=1 SV=2	NPEPPS	TRUE	TRUE	7	5	108.3	No	Yes	1991340	672751	605590	1800230	1836950	2952430			2149320				1991340	672751	605590	1800230	1836950	2952430	604698	602346	2149320	596687	453505	589655
A0A9L0TSV9	Alpha-1,4 glucan phosphorylase OS=Equus caballus OX=9796 GN=PYGL PE=1 SV=1	PYGL	TRUE	TRUE	14	9	108.4	No	Yes	9096950	2528900	2174790	582783	2449430								9096950	2528900	2174790	582783	2449430	581538	576997	479175	265898	578934	392487	520514
A0A3Q2KM06	Collagen type VI alpha 1 chain OS=Equus caballus OX=9796 GN=COL6A1 PE=4 SV=2	COL6A1	TRUE	TRUE	18	16	108.9	No	Yes	1084870	4254860		2712520			744158			13723100			1084870	4254860	739507	2712520	743512	249905	744158	738374	742913	13723100	744113	712599
A0A3Q2H3F6	Inter-alpha-trypsin inhibitor heavy chain 4 OS=Equus caballus OX=9796 GN=ITIH4 PE=1 SV=2	ITIH4	TRUE	TRUE	24	21	109	No	Yes	21724400	2889130	5306940	7934530	5582120	1276730	2373860	459359	1417820	11015600			21724400	2889130	5306940	7934530	5582120	1276730	2373860	459359	1417820	11015600	441100	456174
F7C4H8	Glucosidase II alpha subunit OS=Equus caballus OX=9796 GN=GANAB PE=1 SV=3	GANAB	TRUE	TRUE	28	20	109	No	Yes	10313300	3963440	6431560	2163490	1780600	3185600		238873	1336290	16943300			10313300	3963440	6431560	2163490	1780600	3185600	238393	238873	1336290	16943300	236592	237484
A0A3Q2KXH2	Aminopeptidase OS=Equus caballus OX=9796 GN=LOC111767504 PE=1 SV=1	LOC111767504	FALSE	FALSE	12	5	109	No	Yes	665134	18431500	10950700	777686	50224700	3333090							665134	18431500	10950700	777686	50224700	3333090	396260	536521	419076	655916	430635	655896
F6QC83	Mucin 5AC, oligomeric mucus/gel-forming OS=Equus caballus OX=9796 GN=MUC5AC PE=4 SV=3	MUC5AC	TRUE	TRUE	8	7	109.8	No	Yes	9187180	57422100		849199	119911000								9187180	57422100	847316	849199	119911000	845723	847402	736110	294546	833113	501293	547166
A0A5F5PGU3	Family with sequence similarity 171 member B OS=Equus caballus OX=9796 GN=FAM171B PE=3 SV=1	FAM171B	FALSE	TRUE	13	11	111.9	No	Yes	5294190	1472710	17506900			9120340							5294190	1472710	17506900	1470688	1465559	9120340	1334364	1330691	1373333	1458249	946605	1426343
A0A3Q2H1X8	Sodium/potassium-transporting ATPase subunit alpha OS=Equus caballus OX=9796 GN=ATP1A1 PE=3 SV=3	ATP1A1	TRUE	TRUE	28	25	112.7	No	Yes	11260400	65900300	86766400	9809880	92013100	94084300							11260400	65900300	86766400	9809880	92013100	94084300	6901341	7838081	8613746	6322455	6803277	9784640
A0A3Q2L4I6	Alpha-mannosidase OS=Equus caballus OX=9796 GN=MAN2B1 PE=1 SV=1	MAN2B1	TRUE	TRUE	19	16	113.3	No	Yes	839927						497052	462043		13072100		40558800	839927	446994	450423	323190	460082	453350	497052	462043	451598	13072100	459830	40558800
A0A5F5PIJ7	Integrin subunit alpha 5 OS=Equus caballus OX=9796 GN=ITGA5 PE=3 SV=2	ITGA5	TRUE	TRUE	7	5	113.4	No	Yes	729647	727608	3521730			1668510							729647	727608	3521730	726653	721538	1668510	551512	527608	628171	594842	506118	668110
A0A9L0SGW6	E1 ubiquitin-activating enzyme OS=Equus caballus OX=9796 GN=UBA1 PE=1 SV=1	UBA1	TRUE	TRUE	9	6	113.8	No	Yes	635786		4007030	443293		4226960							635786	438718	4007030	443293	443217	4226960	342442	326351	374615	287581	259350	420418
A0A9L0S500	Integrin subunit alpha 4 OS=Equus caballus OX=9796 GN=ITGA4 PE=3 SV=1	ITGA4	TRUE	TRUE	4	3	114.5	No	Yes	1026250		4014230		1742460								1026250	1011714	4014230	1018565	1742460	1019408	712973	733171	858933	979633	697946	938016
A0A9L0TLN0	Complement C7 OS=Equus caballus OX=9796 GN=C7 PE=1 SV=1	C7	TRUE	TRUE	42	41	116.9	No	Yes	2344660	1716640			737565		24578900	52839500	39458100	131671000	92454200		2344660	1716640	712337	720694	737565	525223	24578900	52839500	39458100	131671000	92454200	734057
A0A9L0RAJ5	Myosin ID OS=Equus caballus OX=9796 GN=MYO1D PE=3 SV=1	MYO1D	TRUE	TRUE	13	13	118.7	No	Yes	1213360	19617000	219827000		50629500	27072900							1213360	19617000	219827000	1205964	50629500	27072900	474592	587297	700071	685049	443973	1210044
A0A3Q2H7J6	Adhesion G protein-coupled receptor E1 OS=Equus caballus OX=9796 GN=ADGRE1 PE=4 SV=2	ADGRE1	TRUE	FALSE	11	6	118.7	No	Yes	4851180	3540590	4540580			2369830							4851180	3540590	4540580	2367383	2369617	2369830	2190799	2109987	1897759	2367044	2285035	2051082
A0A3Q2HPV4	ATP-citrate synthase OS=Equus caballus OX=9796 GN=ACLY PE=1 SV=2	ACLY	TRUE	TRUE	10	7	120.4	No	Yes	1053880	1031770	8043570	1176990	2900240	7346030							1053880	1031770	8043570	1176990	2900240	7346030	766811	930337	926506	715691	602846	1010576
A0A9L0RW16	Protein tyrosine kinase 7 (inactive) OS=Equus caballus OX=9796 GN=PTK7 PE=4 SV=1	PTK7	TRUE	TRUE	4	3	121.1	No	Yes	486022		4792260	355984		1633570							486022	353817	4792260	355984	354598	1633570	269069	246512	332301	315453	220854	346594
F7AMC4	Myosin IG OS=Equus caballus OX=9796 GN=MYO1G PE=1 SV=3	MYO1G	TRUE	TRUE	9	7	121.3	No	Yes	3049520	1039810	1401640	1886940	4036010	1214240							3049520	1039810	1401640	1886940	4036010	1214240	904087	920524	1039557	1039529	664855	989718
F6PQ46	Ceruloplasmin OS=Equus caballus OX=9796 GN=CP PE=1 SV=4	CP	TRUE	TRUE	58	73	121.7	Yes	Yes	33471100	28673200	7048390	21198700	44598400	10202000	224163000	746262000	148088000	1230210000	771173000	72413400	33471100	28673200	7048390	21198700	44598400	10202000	224163000	746262000	148088000	1230210000	771173000	72413400
A0A9L0SDX4	CD163 molecule OS=Equus caballus OX=9796 GN=CD163 PE=4 SV=1	CD163	TRUE	TRUE	21	17	123	No	Yes	4538380			1895410			3710580	3170460	10727900	400384			4538380	399049	381786	1895410	388379	393241	3710580	3170460	10727900	400384	393817	235166
A0A9L0RPC6	Myosin IC OS=Equus caballus OX=9796 GN=MYO1C PE=1 SV=1	MYO1C	TRUE	TRUE	15	12	123.9	No	Yes	2175290	5034460	33276400	997441	4722120	30917300							2175290	5034460	33276400	997441	4722120	30917300	718235	760086	884580	590932	580096	987765
A0A3Q2H0H3	Calcium voltage-gated channel auxiliary subunit alpha2delta 1 OS=Equus caballus OX=9796 GN=CACNA2D1 PE=3 SV=2	CACNA2D1	TRUE	TRUE	12	11	124.4	No	Yes	9334490	5525930	10918500	8674240	12269400	19420900							9334490	5525930	10918500	8674240	12269400	19420900	5463233	5520455	5516895	5020744	4201177	5524271
A0A3Q2I7G5	Transmembrane channel-like protein OS=Equus caballus OX=9796 GN=TMC5 PE=3 SV=2	TMC5	FALSE	TRUE	27	23	124.5	No	Yes		58698900	9273090	299818	164758000	7642970							296082	58698900	9273090	299818	164758000	7642970	161203	264919	208388	213162	183279	292312
F6SII0	Cation-transporting ATPase OS=Equus caballus OX=9796 GN=ATP13A5 PE=3 SV=2	ATP13A5	FALSE	FALSE	10	9	124.5	No	Yes		3718210	1955500		26938300	1913680							1910447	3718210	1955500	1897668	26938300	1913680	1083249	1186942	1041423	1311448	905242	1397201
A0A3Q2I451	Integrin subunit alpha 7 OS=Equus caballus OX=9796 GN=ITGA7 PE=3 SV=3	ITGA7	TRUE	TRUE	7	5	128.5	No	Yes	2281130		5219660	1623840		789443							2281130	786028	5219660	1623840	786793	789443	612871	497956	593230	782769	541557	646852
A0A9L0T921	Integrin subunit alpha E OS=Equus caballus OX=9796 GN=ITGAE PE=3 SV=1	ITGAE	FALSE	TRUE	4	4	128.5	No	Yes	2076450		3354040		1859980	1545210							2076450	1544259	3354040	1544843	1859980	1545210	1305545	1310842	1330161	1545088	1295129	1441214
F7ASK6	Integrin subunit alpha M OS=Equus caballus OX=9796 GN=ITGAM PE=3 SV=3	ITGAM	TRUE	TRUE	16	16	129.5	No	Yes	26465000	20051000	4564380	8388640	19311000	1955780	456634			1859410			26465000	20051000	4564380	8388640	19311000	1955780	456634	454204	390081	1859410	451201	455326
F6ZR63	Sushi domain-containing protein OS=Equus caballus OX=9796 GN=CFH PE=1 SV=3	CFH	TRUE	TRUE	60	5	129.7	No	Yes		1408310		465840	1238310	1686590	3664250	13859800		14637600	25502700		443281	1408310	463226	465840	1238310	1686590	3664250	13859800	420828	14637600	25502700	458872
F7BH96	Cullin associated and neddylation dissociated 1 OS=Equus caballus OX=9796 GN=CAND1 PE=1 SV=3	CAND1	TRUE	TRUE	5	5	129.9	No	Yes	3209960		21136200	10808700		13097000							3209960	2917713	21136200	10808700	3201270	13097000	2857464	2506032	3178940	2087301	2164707	3192697
F6Z146	Integrin subunit alpha L OS=Equus caballus OX=9796 GN=ITGAL PE=3 SV=4	ITGAL	TRUE	TRUE	10	11	131.6	No	Yes	12229000	5121760	9195960	7582090		5913540							12229000	5121760	9195960	7582090	5119532	5913540	4602343	4296307	4456570	5097174	4272209	4528821
A0A5F5PJL2	Mucin 4, cell surface associated OS=Equus caballus OX=9796 GN=MUC4 PE=4 SV=2	MUC4	TRUE	TRUE	30	29	131.7	No	Yes	29445900	517086000	222065000	15024100	1487960000	263833000		13781100					29445900	517086000	222065000	15024100	1487960000	263833000	9896711	13781100	13291022	11370619	10647241	13452048
A0A9L0R8K2	Active breakpoint cluster region-related protein OS=Equus caballus OX=9796 GN=ABR PE=4 SV=1	ABR	TRUE	TRUE	5	5	133	No	Yes					4516100	1819640							1817447	1817953	1816952	1672128	4516100	1819640	1382170	1423504	1400285	1524195	1229703	1572268
F6UHF2	Sushi domain-containing protein OS=Equus caballus OX=9796 GN=CFH PE=1 SV=2	CFH	TRUE	TRUE	61	8	135	Yes	Yes	7844980	3069350	8794560	5281100	3678780	9126270	56891800	77154200	42293000	259067000	289783000	14686900	7844980	3069350	8794560	5281100	3678780	9126270	56891800	77154200	42293000	259067000	289783000	14686900
A0A9L0RAV4	Integrin subunit alpha X OS=Equus caballus OX=9796 GN=ITGAX PE=3 SV=1	ITGAX	TRUE	TRUE	9	9	135.3	No	Yes	9741740	12130000	11506200	3715000	9797270	6754730	537159						9741740	12130000	11506200	3715000	9797270	6754730	537159	531477	534465	530465	534719	534554
F6YKS7	Calcium-transporting ATPase OS=Equus caballus OX=9796 GN=ATP2B1 PE=3 SV=3	ATP2B1	TRUE	TRUE	9	5	136.3	No	Yes	5839690	4944120	7092190	954134	5483400	14228500							5839690	4944120	7092190	954134	5483400	14228500	890782	948246	932758	888999	763458	950278
A0A3Q2HWW0	Coatomer subunit alpha OS=Equus caballus OX=9796 GN=COPA PE=1 SV=3	COPA	TRUE	TRUE	7	6	139.4	No	Yes	3144440		5693450		570632								3144440	570163	5693450	568541	570632	568796	363851	296646	288026	567005	305161	433950
A0A3Q2LKU9	Myosin IB OS=Equus caballus OX=9796 GN=MYO1B PE=3 SV=1	MYO1B	TRUE	TRUE	14	13	143.2	No	Yes	1921130	7290130	4126410		20904700	1738060							1921130	7290130	4126410	1727303	20904700	1738060	1250022	1484365	1112817	1736613	1267768	1630170
A0A3Q2H3V8	Xanthine dehydrogenase/oxidase OS=Equus caballus OX=9796 GN=LOC100054601 PE=1 SV=2	LOC100054601	FALSE	FALSE	12	7	146.6	No	Yes										6130100	3860060	45531500	3436880	3581849	3559625	2788130	3857000	3554585	3472011	3296966	3855525	6130100	3860060	45531500
A0A9L0RX02	Vinculin OS=Equus caballus OX=9796 GN=VCL PE=1 SV=1	VCL	TRUE	TRUE	14	14	146.7	No	Yes	6654630		2584590	2753820			264890			1731310			6654630	264844	2584590	2753820	263643	262789	264890	189616	254710	1731310	231915	261330
A0A3Q2L5Q4	Cytoplasmic FMR1-interacting protein OS=Equus caballus OX=9796 GN=CYFIP2 PE=3 SV=1	CYFIP2	TRUE	TRUE	4	4	148.3	No	Yes	1428370	3143030			7461460	5319910							1428370	3143030	1416780	1419939	7461460	5319910	1418475	1409700	1263227	1347025	1208273	1426683
A0A3Q2HB55	protein-tyrosine-phosphatase OS=Equus caballus OX=9796 GN=PTPRC PE=1 SV=1	PTPRC	TRUE	TRUE	13	15	150.4	No	Yes	19714700	15854100	21316500	9134820	10500600	22562300	1340230						19714700	15854100	21316500	9134820	10500600	22562300	1340230	1294552	1337457	1334217	1303418	1331105
A0A9L0RAU9	Mucin 5AC, oligomeric mucus/gel-forming OS=Equus caballus OX=9796 GN=MUC5AC PE=4 SV=1	MUC5AC	TRUE	TRUE	8	5	150.6	No	Yes		4564060	2266300	4798070	12636800	2089400							2084662	4564060	2266300	4798070	12636800	2089400	2089304	2070351	1940938	1878850	1598387	2082077
A0A9L0TRV1	Adhesion G protein-coupled receptor F5 OS=Equus caballus OX=9796 GN=ADGRF5 PE=3 SV=1	ADGRF5	FALSE	FALSE	4	4	159.3	No	Yes	1350450		2398330						8847190	1200530			1350450	1111494	2398330	1188451	1158381	1197414	1199429	1200141	8847190	1200530	1019906	1177447
F6YWX3	Attractin OS=Equus caballus OX=9796 GN=ATRN PE=4 SV=3	ATRN	TRUE	TRUE	16	18	159.4	No	Yes			1681290		607959	845991	3160030	570750	14515700	4453460	12928600		567449	561130	1681290	567442	607959	845991	3160030	570750	14515700	4453460	12928600	555371
A0A9L0SYP8	Collagen type IV alpha 1 chain OS=Equus caballus OX=9796 GN=COL4A1 PE=4 SV=1	COL4A1	TRUE	TRUE	2	4	160.6	No	Yes	858918	15893100	6294040		10605200								858918	15893100	6294040	833422	10605200	857804	523725	578617	418825	856943	581665	602377
A0A3Q2H905	protein-tyrosine-phosphatase OS=Equus caballus OX=9796 GN=PTPRJ PE=3 SV=2	PTPRJ	TRUE	TRUE	6	8	161.4	No	Yes		2262960	6626170		11467700	11809500							2252192	2262960	6626170	2253976	11467700	11809500	1802180	2243072	2051090	1839890	1351325	2249381
F6QAD8	Alpha-2-macroglobulin OS=Equus caballus OX=9796 GN=LOC100061656 PE=1 SV=4	LOC100061656	FALSE	FALSE	30	41	163	No	Yes	21637100	4932780		1324870	5738230		7532040	22126900	5109410	155160000	77532500		21637100	4932780	1309672	1324870	5738230	825524	7532040	22126900	5109410	155160000	77532500	1315759
F6RI47	Alpha-2-macroglobulin OS=Equus caballus OX=9796 GN=A2M PE=1 SV=2	A2M	TRUE	TRUE	71	21	163.9	Yes	Yes	309357000	246070000	32584200	150986000	192160000	48258300	134558000	1204170000	167739000	2261240000	5980750000	1570640000	309357000	246070000	32584200	150986000	192160000	48258300	134558000	1204170000	167739000	2261240000	5980750000	1570640000
F6REX3	Pregnancy zone protein OS=Equus caballus OX=9796 GN=LOC100061763 PE=1 SV=3	LOC100061763	FALSE	TRUE	16	18	164.8	No	Yes					3500960			1891710		6687090	39905100		1202964	1884346	1381221	1038344	3500960	1019149	1335722	1891710	1885710	6687090	39905100	1871822
A0A3Q2H3X2	CD109 molecule OS=Equus caballus OX=9796 GN=CD109 PE=3 SV=2	CD109	TRUE	TRUE	34	49	169	Yes	Yes	115956000	11067700	51501400	38575600	8057700	19622400	3067180	1796930	12680000	91547400	1040620	5026960	115956000	11067700	51501400	38575600	8057700	19622400	3067180	1796930	12680000	91547400	1040620	5026960
A0A9L0SBC0	NAD(P)H oxidase (H2O2-forming) OS=Equus caballus OX=9796 GN=DUOX1 PE=3 SV=1	DUOX1	FALSE	TRUE	12	12	172.3	No	Yes	809282	17101500	4798550	295602	77431100	830408							809282	17101500	4798550	295602	77431100	830408	186690	294808	140520	294994	177926	291788
F7CV04	Laminin subunit gamma 1 OS=Equus caballus OX=9796 GN=LAMC1 PE=1 SV=3	LAMC1	TRUE	TRUE	6	7	176.9	No	Yes	257254	3571790											257254	3571790	256891	197942	257109	126398	256852	154397	132062	244183	164900	138713
F7CN95	Sialic acid binding Ig like lectin 1 OS=Equus caballus OX=9796 GN=SIGLEC1 PE=4 SV=4	SIGLEC1	TRUE	TRUE	15	19	183.4	No	Yes	2366210	1602990	14479900	2919490	1749240	9304600		492829		3355930			2366210	1602990	14479900	2919490	1749240	9304600	490638	492829	480239	3355930	492154	488053
A0A9L0RV13	Complement C3 OS=Equus caballus OX=9796 GN=C3 PE=1 SV=1	C3	TRUE	TRUE	72	19	185.7	No	Yes	14869300	964994		369510	665914	2621080	8709630	5620180	9216650	64033500	16628600	10064500	14869300	964994	362781	369510	665914	2621080	8709630	5620180	9216650	64033500	16628600	10064500
A0A9L0RMF3	Complement C5 OS=Equus caballus OX=9796 GN=C5 PE=1 SV=1	C5	TRUE	TRUE	66	103	188	Yes	Yes	260767000	47943800	81731400	125605000	69389100	9619610	32115800	32472000	9778600	504349000	216800000	71215000	260767000	47943800	81731400	125605000	69389100	9619610	32115800	32472000	9778600	504349000	216800000	71215000
A0A9L0R7H5	C4a anaphylatoxin OS=Equus caballus OX=9796 GN=LOC100059239 PE=1 SV=1	LOC100059239	FALSE	FALSE	54	80	192.3	No	Yes	67530300	297926000	25471000	32172600	148486000		22942100	38122100	37532300	133050000	67081700	9915060	67530300	297926000	25471000	32172600	148486000	9830660	22942100	38122100	37532300	133050000	67081700	9915060
A0A3Q2GYQ4	Clathrin heavy chain OS=Equus caballus OX=9796 GN=CLTC PE=1 SV=2	CLTC	TRUE	TRUE	13	17	192.3	No	Yes	19007200	10028300	57268200	15566600	7375720	29725700						9165880	19007200	10028300	57268200	15566600	7375720	29725700	7373029	6647176	7364767	7176796	6477234	9165880
A0A9L0RG95	Complement C3 OS=Equus caballus OX=9796 GN=C3 PE=1 SV=1	C3	TRUE	TRUE	81	47	194.1	Yes	Yes	1038320000	535811000	377177000	470816000	415266000	219324000	713893000	829387000	620039000	5946020000	3472540000	419040000	1038320000	535811000	377177000	470816000	415266000	219324000	713893000	829387000	620039000	5946020000	3472540000	419040000
F7DK11	Periplakin OS=Equus caballus OX=9796 GN=PPL PE=4 SV=2	PPL	TRUE	TRUE	9	16	204.4	No	Yes	1564580		11611500	1010820	1175250	29295700							1564580	1008546	11611500	1010820	1175250	29295700	696718	675679	684368	441085	458659	886621
A0A3Q2HXB2	IQ motif containing GTPase activating protein 1 OS=Equus caballus OX=9796 GN=IQGAP1 PE=1 SV=2	IQGAP1	TRUE	TRUE	10	14	211.1	No	Yes	9901290		12241700	1477600	10101700	19065200				1034240			9901290	1020529	12241700	1477600	10101700	19065200	856393	1031787	1022835	1034240	485900	939892
A0A9L0TAA7	Fer-1 like family member 6 OS=Equus caballus OX=9796 GN=FER1L6 PE=4 SV=1	FER1L6	FALSE	TRUE	3	4	211.8	No	Yes	267398		986567	452223	5239500	5319240							267398	266298	986567	452223	5239500	5319240	254113	266944	227996	160416	122649	264961
A0A3Q2LDB5	Maltase-glucoamylase OS=Equus caballus OX=9796 GN=MGAM PE=1 SV=2	MGAM	TRUE	TRUE	13	16	213.2	No	Yes							1058790	10224100	3925280	4824260	16324400		942257	1058108	1054164	900232	1052007	759470	1058790	10224100	3925280	4824260	16324400	1054760
A0A3Q2I311	Agrin OS=Equus caballus OX=9796 GN=AGRN PE=4 SV=1	AGRN	TRUE	TRUE	4	5	217.2	No	Yes	437448	1586290	2804340	294649									437448	1586290	2804340	294649	293835	292131	205984	176923	183293	292694	243077	197663
F6X485	Myosin heavy chain 9 OS=Equus caballus OX=9796 GN=MYH9 PE=1 SV=2	MYH9	TRUE	TRUE	27	41	229.1	No	Yes	21289900	121016000	35650100	2322480	12570200	6460640		186230				8313950	21289900	121016000	35650100	2322480	12570200	6460640	185313	186230	130951	185639	185488	8313950
F6PPS7	Envoplakin OS=Equus caballus OX=9796 GN=EVPL PE=4 SV=4	EVPL	TRUE	TRUE	2	3	232.8	No	Yes					1532710	492790							463462	484221	463629	410196	1532710	492790	327745	341529	332081	370249	283788	383882
A0A9L0STC4	Myosin heavy chain 14 OS=Equus caballus OX=9796 GN=MYH14 PE=3 SV=1	MYH14	TRUE	TRUE	10	16	237.5	No	Yes	3085430	2198060	23090700	406404		9987240							3085430	2198060	23090700	406404	405041	9987240	375217	385574	332284	313492	271114	399841
A0A9L0RZW6	Myoferlin OS=Equus caballus OX=9796 GN=MYOF PE=3 SV=1	MYOF	TRUE	TRUE	4	7	237.8	No	Yes			9309770		2350660	22410100							2337762	2098076	9309770	2304621	2350660	22410100	1670892	1616351	1666354	1144789	1271158	1951397
F6XJD0	Tyrosine-protein kinase receptor OS=Equus caballus OX=9796 GN=ROS1 PE=3 SV=1	ROS1	FALSE	TRUE	8	12	262.1	No	Yes	2547400		3933720	554409	2160410		568871	7307480		9459210	9993430		2547400	550258	3933720	554409	2160410	554359	568871	7307480	551770	9459210	9993430	550073
F7CN11	Fibronectin OS=Equus caballus OX=9796 GN=FN1 PE=1 SV=2	FN1	TRUE	TRUE	51	92	262.3	Yes	Yes	107174000	505474000	235198000	28751300	49135100	155875000	66273400	44599400	14755300	885865000	509890000	301778000	107174000	505474000	235198000	28751300	49135100	155875000	66273400	44599400	14755300	885865000	509890000	301778000
F6VWA8	Insulin like growth factor 2 receptor OS=Equus caballus OX=9796 GN=IGF2R PE=4 SV=2	IGF2R	TRUE	TRUE	20	35	272.8	No	Yes			2573220				1235380	270133		25944900	3843640	19661800	255737	269566	2573220	171290	262534	266800	1235380	270133	266610	25944900	3843640	19661800
F6V0G4	Protein tyrosine phosphatase non-receptor type 13 OS=Equus caballus OX=9796 GN=PTPN13 PE=3 SV=3	PTPN13	TRUE	TRUE	3	5	278.7	No	Yes			2188790		1135340	4884690							1128479	1072463	2188790	1133611	1135340	4884690	933684	915184	890612	698159	787919	1005091
F7BH02	Filamin A OS=Equus caballus OX=9796 GN=FLNA PE=1 SV=2	FLNA	TRUE	TRUE	8	12	280.6	No	Yes	9963530	825642	8184970	1837360		7231440						4242480	9963530	825642	8184970	1837360	823659	7231440	820487	805985	786114	825619	731950	4242480
A0A9L0T6A2	Talin 1 OS=Equus caballus OX=9796 GN=TLN1 PE=1 SV=1	TLN1	TRUE	TRUE	16	30	280.8	No	Yes	23032400	2415950	6633690	10478400	3159510	4145520				433459			23032400	2415950	6633690	10478400	3159510	4145520	430099	422716	431356	433459	347086	433014
A0A3Q2I7S8	VWFD domain-containing protein OS=Equus caballus OX=9796 GN=FCGBP PE=1 SV=2	FCGBP	TRUE	TRUE	45	99	285.9	Yes	Yes	112204000	495305000	16783600	81131000	431028000	21519600	131515000	222615000	6784560	1331300000	1123590000	312286000	112204000	495305000	16783600	81131000	431028000	21519600	131515000	222615000	6784560	1331300000	1123590000	312286000
A0A3Q2LB26	Spectrin alpha, non-erythrocytic 1 OS=Equus caballus OX=9796 GN=SPTAN1 PE=1 SV=2	SPTAN1	TRUE	TRUE	2	5	287.6	No	Yes	417578		5956820			1890090							417578	414291	5956820	415224	416048	1890090	267394	249317	337893	294851	225752	359497
A0A5F5PTP6	Collagen type VI alpha 3 chain OS=Equus caballus OX=9796 GN=COL6A3 PE=1 SV=2	COL6A3	TRUE	TRUE	4	9	354.1	No	Yes	2426620		306059							373570			2426620	306036	306059	302679	298401	280938	165445	175686	144931	373570	157829	149075
A0A5F5PVK6	Versican OS=Equus caballus OX=9796 GN=VCAN PE=1 SV=1	VCAN	TRUE	TRUE	2	6	370.9	No	Yes	1032640	43336100			64365000								1032640	43336100	1028661	1020509	64365000	1030372	770001	942911	622764	914531	937890	835632
F7DMY7	Heparan sulfate proteoglycan 2 OS=Equus caballus OX=9796 GN=HSPG2 PE=1 SV=4	HSPG2	TRUE	TRUE	3	6	471	No	Yes	418688	2744920	514553		1200640		253528	209177		2100900			418688	2744920	514553	208745	1200640	143941	253528	209177	157003	2100900	208660	178636
F6PMY4	LDL receptor related protein 1 OS=Equus caballus OX=9796 GN=LRP1 PE=1 SV=2	LRP1	TRUE	TRUE	9	30	505.9	No	Yes	11824200	1426570	4765540	2680380			2638400			19055300	2606620	11338600	11824200	1426570	4765540	2680380	1420602	1411152	2638400	1416020	1418913	19055300	2606620	11338600
A0A3Q2HRX3	Apolipoprotein B OS=Equus caballus OX=9796 GN=APOB PE=1 SV=3	APOB	TRUE	TRUE	1	4	515.6	No	Yes	894429	589638		560989									894429	589638	560776	560989	560747	546930	487816	480996	460475	560974	476464	470717
A0A9L0TRH1	Dynein cytoplasmic 1 heavy chain 1 OS=Equus caballus OX=9796 GN=DYNC1H1 PE=1 SV=1	DYNC1H1	TRUE	TRUE	6	22	529	No	Yes	3418940	1779140	53313900	1323860	1243970	23014700							3418940	1779140	53313900	1323860	1243970	23014700	961459	867862	1053282	976874	659632	1225858
A0A9L0RSR0	Plectin OS=Equus caballus OX=9796 GN=PLEC PE=1 SV=1	PLEC	TRUE	TRUE	1	4	540.7	No	Yes	532288	1698450								508919			532288	1698450	508597	454451	508457	361544	507272	400871	361264	508919	410475	381421
A0A3Q2HJF2	AHNAK nucleoprotein OS=Equus caballus OX=9796 GN=AHNAK PE=1 SV=2	AHNAK	TRUE	TRUE	2	7	627.3	No	Yes	1079200	1369810	6741640	1604670	2597140	15026500							1079200	1369810	6741640	1604670	2597140	15026500	948993	1065856	987622	587153	721573	1078509

## Sheet: Table S6
Table S6. Number of proteins mapped and unmapped in Ingenuity Pathway Analysis. S35 = size exclusion with Izon 35 nm column, S70 = size exclusion with Izon 70 nm column,
Method	Number of IDs In Filtered Dataset	Number of IDs Mapped	Number of IDs Unmapped	Description of Unmapped IDs
S35	441	407	34	EQMCE1, INHCA, H3C5, C13H1orf89, HBA, SPI2, and IDs starting with LOC
S70	387	357	30	C13H16orf89, C5H1orf116, EQMCE1, H3C5, HBA, INHCA, SPI2, and IDs starting with LOC
MC	212	189	23	INHCA, SPI2, HBA, and IDs starting with LOC
UC	169	149	20	INHCA, SPI2, HBA, and IDs starting with LOC

## Sheet: Table S7
Table S7. Overall p-values for significant differences in protein expression across isolation methods for the proteins that were detected in all samples.
Accession	Protein	P-Value	Adjusted P-Value
A0A9L0RPF6	C1QA	5.00e-03	1.11e-02
A0A9L0T780	PIGR	1.81e-05	1.12e-03
F6Z041	APOH	6.00e-03	1.24e-02
A0A3Q2I8H8	LGALS3BP	6.00e-03	1.24e-02
A0A9L0TF36	LOC106782421	7.00e-03	1.32e-02
F6T0P6	GC	7.00e-03	1.32e-02
F7BPT4	EZR	7.00e-03	1.32e-02
A0A3Q2H3X2	CD109	1.22e-01	1.35e-01
A0A5S7NAP8	CLCA1	8.00e-03	1.46e-02
A0A3Q2I7S8	FCGBP	9.00e-03	1.59e-02
F7DAF6	ITIH2	1.00e-02	1.72e-02
A0A9L0RR06	APOA1	8.52e-05	1.76e-03
F7DYC4	SFTPB	6.25e-05	1.76e-03
F6ZI35	HRG	1.82e-01	1.98e-01
F6ZSQ2	SCGB1A1	2.15e-01	2.30e-01
P00761.SWISS.PROT.P00761	TRYP_PIG	1.40e-02	2.35e-02
F6YWC0	LOC106783161	1.50e-02	2.38e-02
A0A9R8N1Q4	HSPA8	1.50e-02	2.38e-02
A0A9L0RMF3	C5	1.60e-02	2.48e-02
F6S6J4	PRDX1	1.90e-02	2.80e-02
F7CYP1	SPI2	1.90e-02	2.80e-02
A0A9L0S3J2	SERPINC1	1.92e-04	2.98e-03
F7BFJ1	F2	2.20e-02	3.17e-02
F7C0D9	KNG1	2.30e-02	3.24e-02
F6UHF2	CFH	2.40e-02	3.31e-02
A0A3Q2GZ58	HSP90AA1	2.50e-02	3.37e-02
F7CN11	FN1	2.70e-02	3.56e-02
F7BUV8	C1QB	7.00e-04	3.87e-03
A0A5F5PN23	LOC100064515	3.83e-04	3.87e-03
A0A9L0RV55	JCHAIN	7.85e-04	3.87e-03
F6XWM5	LOC100067869	9.91e-04	3.87e-03
A0A3Q2I9S7	IGHM	4.85e-04	3.87e-03
F6VJR6	A1BG	7.49e-04	3.87e-03
A0A3Q2GY21	TUBA1A	1.00e-03	3.87e-03
H9GZQ9	IGHM	5.09e-04	3.87e-03
A0A9L0SFT5	LOC100050685	6.73e-04	3.87e-03
P27425	TF	6.58e-04	3.87e-03
A0A3Q2HVB6	C4BPA	1.00e-03	3.87e-03
F6PQ46	CP	8.66e-04	3.87e-03
A0A3B0ITF5	C1QC	3.20e-02	4.13e-02
P02062	HBB	4.23e-01	4.45e-01
Q8HZM6	ANXA1	4.69e-01	4.85e-01
F6RRV1	FETUB	4.00e-02	5.06e-02
A0A9L0T4R4	ALDH1A1	4.70e-02	5.60e-02
F6Z129	VNN1	4.70e-02	5.60e-02
A0A9L0RG95	C3	4.70e-02	5.60e-02
A0A9L0SW71	SFTPD	2.00e-03	6.53e-03
F6W2Y1	FGG	2.00e-03	6.53e-03
A0A3Q2I2E9	ALB	2.00e-03	6.53e-03
A0A5F5Q0V8	AHSG	5.60e-02	6.55e-02
A0A9L0S925	IGHM	5.80e-02	6.66e-02
Q28372	GSN	7.25e-01	7.37e-01
F6VBP9	APOE	3.00e-03	7.75e-03
A0A9L0TP99	CD5L	3.00e-03	7.75e-03
A0A9L0S3R2	LOC100069028	3.00e-03	7.75e-03
A0A9L0SQ87	PLG	3.00e-03	7.75e-03
F6RI47	A2M	3.00e-03	7.75e-03
F7BM31	SERPIND1	7.30e-02	8.23e-02
A0A3Q2GX59	LCP1	8.56e-01	8.56e-01
A0A5F5PLA4	IGHM	4.00e-03	9.19e-03
A0A9L0SW68	CLU	4.00e-03	9.19e-03
A0A3Q2IDD2	CFB	4.00e-03	9.19e-03
